# Supplementary material for: Vegetation plot and trait data from phonolitic and basaltic rocks on La Palma (Canary Islands, Spain)
Source: Data Brief. 2021 Jun 15;37:107229. doi: 10.1016/j.dib.2021.107229 (PMC8243002; doi:10.1016/j.dib.2021.107229)
Supplement: Supplementary file 1 [file mmc1.zip]

Archive with 1 entries (1 files):
- raw-data-walentowitz-etal-REVISED.csv
