# Supplementary material for: Vegetation plot and trait data from phonolitic and basaltic rocks on La Palma (Canary Islands, Spain)
Source: Data Brief. 2021 Jun 15;37:107229. doi: 10.1016/j.dib.2021.107229 (PMC8243002; doi:10.1016/j.dib.2021.107229)
Supplement: Supplementary file 1 [file mmc1.zip › raw-data-walentowitz-etal-REVISED.csv]

Plot	Longitude	Latitude	Aspect	Inclination	Rugosity1	Rugosity2	Lichens_cover	Species	Species_cover	running_nr	Height	Canopy_diameter	Rock_type
P1	222684	3157622	75	80	400	410	NA	Paronychia canariensis	10	1	80	80	P
P1	222684	3157622	75	80	400	410	NA	Polypodium macaronesicum	2	1	45	30	P
P1	222684	3157622	75	80	400	410	NA	Bituminaria bituminosa	1	1	50	45	P
P1	222684	3157622	75	80	400	410	NA	Monanthes muralis	1	1	3	2	P
P1	222684	3157622	75	80	400	410	NA	Monanthes muralis	1	2	2.7	2.5	P
P1	222684	3157622	75	80	400	410	NA	Monanthes muralis	1	3	1.8	1	P
P1	222684	3157622	75	80	400	410	NA	Monanthes muralis	1	4	2.1	1.6	P
P1	222684	3157622	75	80	400	410	NA	Monanthes muralis	1	5	5.8	3.8	P
P1	222684	3157622	75	80	400	410	NA	Monanthes muralis	1	6	3.1	2.5	P
P1	222684	3157622	75	80	400	410	NA	Monanthes muralis	1	7	1	0.6	P
P1	222684	3157622	75	80	400	410	NA	Monanthes muralis	1	8	0.6	0.3	P
P1	222684	3157622	75	80	400	410	NA	Monanthes muralis	1	9	4.5	2.7	P
P1	222684	3157622	75	80	400	410	NA	Monanthes muralis	1	10	0.6	0.3	P
P1	222684	3157622	75	80	400	410	NA	Umbilicus gaditanus	1	1	0.6	0.5	P
P2	222668	3157622	20	75	340	373	NA	Echium brevirame	3	1	47	25	P
P2	222668	3157622	20	75	340	373	NA	Polypodium macaronesicum	2	1	15	18	P
P2	222668	3157622	20	75	340	373	NA	Polypodium macaronesicum	2	2	9	4	P
P2	222668	3157622	20	75	340	373	NA	Polypodium macaronesicum	2	3	1.5	1	P
P2	222668	3157622	20	75	340	373	NA	Monanthes muralis	2	1	2	3	P
P2	222668	3157622	20	75	340	373	NA	Monanthes muralis	2	2	4	4	P
P2	222668	3157622	20	75	340	373	NA	Monanthes muralis	2	3	4.5	7	P
P2	222668	3157622	20	75	340	373	NA	Monanthes muralis	2	4	4	10	P
P2	222668	3157622	20	75	340	373	NA	Monanthes muralis	2	5	1.2	2.5	P
P2	222668	3157622	20	75	340	373	NA	Monanthes muralis	2	6	1	1	P
P2	222668	3157622	20	75	340	373	NA	Monanthes muralis	2	7	1	2	P
P2	222668	3157622	20	75	340	373	NA	Monanthes muralis	2	8	1	2.5	P
P2	222668	3157622	20	75	340	373	NA	Monanthes muralis	2	9	1.1	1.6	P
P2	222668	3157622	20	75	340	373	NA	Monanthes muralis	2	10	1	1.7	P
P2	222668	3157622	20	75	340	373	NA	Monanthes muralis	2	11	2.1	2.7	P
P2	222668	3157622	20	75	340	373	NA	Monanthes muralis	2	12	1.5	2.5	P
P2	222668	3157622	20	75	340	373	NA	Monanthes muralis	2	13	2.4	2.7	P
P2	222668	3157622	20	75	340	373	NA	Monanthes muralis	2	14	0.5	1.7	P
P2	222668	3157622	20	75	340	373	NA	Monanthes muralis	2	15	0.5	0.9	P
P2	222668	3157622	20	75	340	373	NA	Monanthes muralis	2	16	1.8	2.4	P
P2	222668	3157622	20	75	340	373	NA	Monanthes muralis	2	17	1.7	0.5	P
P2	222668	3157622	20	75	340	373	NA	Monanthes muralis	2	18	0.9	1.5	P
P2	222668	3157622	20	75	340	373	NA	Monanthes muralis	2	19	1	1.3	P
P2	222668	3157622	20	75	340	373	NA	Monanthes muralis	2	20	2.6	3.4	P
P2	222668	3157622	20	75	340	373	NA	Monanthes muralis	2	21	1.9	2.7	P
P2	222668	3157622	20	75	340	373	NA	Monanthes muralis	2	22	1.8	2.4	P
P2	222668	3157622	20	75	340	373	NA	Monanthes muralis	2	23	0.4	1.1	P
P2	222668	3157622	20	75	340	373	NA	Monanthes muralis	2	24	6	2	P
P2	222668	3157622	20	75	340	373	NA	Monanthes muralis	2	25	2	3	P
P2	222668	3157622	20	75	340	373	NA	Monanthes muralis	2	26	5	10.5	P
P2	222668	3157622	20	75	340	373	NA	Monanthes muralis	2	27	2	3	P
P2	222668	3157622	20	75	340	373	NA	Aira caryophyllea	1	1	2	1	P
P2	222668	3157622	20	75	340	373	NA	Aira caryophyllea	1	2	3	2	P
P2	222668	3157622	20	75	340	373	NA	Umbilicus gaditanus	1	1	8	3.5	P
P2	222668	3157622	20	75	340	373	NA	Umbilicus gaditanus	1	2	1.5	1.5	P
P2	222668	3157622	20	75	340	373	NA	Pterocephalus porphyranthus	2	1	10.5	12	P
P2	222668	3157622	20	75	340	373	NA	Medicago truncatula	1	1	2	2	P
P2	222668	3157622	20	75	340	373	NA	Medicago truncatula	1	2	1.5	1.5	P
P2	222668	3157622	20	75	340	373	NA	Pinus canariensis	1	1	14	5.7	P
P3	222659	3157634	340	35	430	320	NA	Pinus canariensis	20	1	130	110	P
P3	222659	3157634	340	35	430	320	NA	Geranium purpureum	1	1	4.5	7	P
P3	222659	3157634	340	35	430	320	NA	Geranium purpureum	1	2	2	1	P
P3	222659	3157634	340	35	430	320	NA	Geranium purpureum	1	3	2	1	P
P3	222659	3157634	340	35	430	320	NA	Geranium purpureum	1	4	2	1	P
P3	222659	3157634	340	35	430	320	NA	Geranium purpureum	1	5	1.5	1.5	P
P3	222659	3157634	340	35	430	320	NA	Geranium purpureum	1	6	2.5	1.5	P
P3	222659	3157634	340	35	430	320	NA	Geranium purpureum	1	7	2	2.5	P
P3	222659	3157634	340	35	430	320	NA	Geranium purpureum	1	8	3.5	2.5	P
P3	222659	3157634	340	35	430	320	NA	Geranium purpureum	1	9	2	2.5	P
P3	222659	3157634	340	35	430	320	NA	Geranium purpureum	1	10	1	0.5	P
P3	222659	3157634	340	35	430	320	NA	Geranium purpureum	1	11	2	2	P
P3	222659	3157634	340	35	430	320	NA	Echium brevirame	4	1	70	30	P
P3	222659	3157634	340	35	430	320	NA	Geranium molle	2	1	5	10	P
P3	222659	3157634	340	35	430	320	NA	Geranium molle	2	2	3	1	P
P3	222659	3157634	340	35	430	320	NA	Geranium molle	2	3	0.4	10	P
P3	222659	3157634	340	35	430	320	NA	Geranium molle	2	4	2	3	P
P3	222659	3157634	340	35	430	320	NA	Geranium molle	2	5	5	8	P
P3	222659	3157634	340	35	430	320	NA	Geranium molle	2	6	1	2	P
P3	222659	3157634	340	35	430	320	NA	Geranium molle	2	7	1	1	P
P3	222659	3157634	340	35	430	320	NA	Geranium molle	2	8	1	1	P
P3	222659	3157634	340	35	430	320	NA	Geranium molle	2	9	1	1	P
P3	222659	3157634	340	35	430	320	NA	Geranium molle	2	10	1	1	P
P3	222659	3157634	340	35	430	320	NA	Geranium molle	2	11	1	0.5	P
P3	222659	3157634	340	35	430	320	NA	Geranium molle	2	12	1	2	P
P3	222659	3157634	340	35	430	320	NA	Geranium molle	2	13	1.5	1	P
P3	222659	3157634	340	35	430	320	NA	Pterocephalus porphyranthus	8	1	4.5	3.5	P
P3	222659	3157634	340	35	430	320	NA	Pterocephalus porphyranthus	8	2	21	52	P
P3	222659	3157634	340	35	430	320	NA	Pterocephalus porphyranthus	8	3	15	20.4	P
P3	222659	3157634	340	35	430	320	NA	Pterocephalus porphyranthus	8	4	5.5	6.5	P
P3	222659	3157634	340	35	430	320	NA	Polypodium macaronesicum	2	1	15	20	P
P3	222659	3157634	340	35	430	320	NA	Medicago truncatula	1	1	2.5	1.5	P
P4	222650	3157636	10	75	347	345	NA	Polypodium macaronesicum	2	1	14.5	16	P
P4	222650	3157636	10	75	347	345	NA	Polypodium macaronesicum	2	2	8.7	7.5	P
P4	222650	3157636	10	75	347	345	NA	Polypodium macaronesicum	2	3	3	2.5	P
P4	222650	3157636	10	75	347	345	NA	Aeonium arboreum ssp. holochrysum	2	1	23	20	P
P4	222650	3157636	10	75	347	345	NA	Geranium purpureum	1	1	4	5	P
P4	222650	3157636	10	75	347	345	NA	Geranium purpureum	1	2	2	2	P
P4	222650	3157636	10	75	347	345	NA	Geranium purpureum	1	3	2	2	P
P4	222650	3157636	10	75	347	345	NA	Sonchus oleraceus	1	1	3	2	P
P4	222650	3157636	10	75	347	345	NA	Monanthes muralis	1	2	2.5	6	P
P5	222652	3157624	30	90	350	420	NA	Aeonium arboreum ssp. holochrysum	1	1	14	2.5	P
P5	222652	3157624	30	90	350	420	NA	Monanthes muralis	2	1	3	12.5	P
P5	222652	3157624	30	90	350	420	NA	Monanthes muralis	2	2	3.5	5.5	P
P5	222652	3157624	30	90	350	420	NA	Monanthes muralis	2	3	2	3	P
P5	222652	3157624	30	90	350	420	NA	Monanthes muralis	2	4	1	1	P
P5	222652	3157624	30	90	350	420	NA	Monanthes muralis	2	5	1	1	P
P5	222652	3157624	30	90	350	420	NA	Monanthes muralis	2	6	0.5	1	P
P5	222652	3157624	30	90	350	420	NA	Monanthes muralis	2	7	0.5	1	P
P5	222652	3157624	30	90	350	420	NA	Monanthes muralis	2	8	2	3.5	P
P5	222652	3157624	30	90	350	420	NA	Monanthes muralis	2	9	2.5	2.5	P
P5	222652	3157624	30	90	350	420	NA	Monanthes muralis	2	10	2	2	P
P5	222652	3157624	30	90	350	420	NA	Monanthes muralis	2	11	1	0.5	P
P5	222652	3157624	30	90	350	420	NA	Aira caryophyllea	1	2	5.5	4	P
P6	222641	3157605	240	90	360	425	NA	Holcus lanatus	2	1	9.5	6	P
P6	222641	3157605	240	90	360	425	NA	Holcus lanatus	2	2	2	1	P
P6	222641	3157605	240	90	360	425	NA	Holcus lanatus	2	3	5	0.5	P
P6	222641	3157605	240	90	360	425	NA	Monanthes muralis	1	1	1	1.5	P
P6	222641	3157605	240	90	360	425	NA	Monanthes muralis	1	2	1.5	2.5	P
P6	222641	3157605	240	90	360	425	NA	Monanthes muralis	1	3	2	2	P
P6	222641	3157605	240	90	360	425	NA	Monanthes muralis	1	4	1	1	P
P6	222641	3157605	240	90	360	425	NA	Monanthes muralis	1	5	1	1	P
P6	222641	3157605	240	90	360	425	NA	Umbilicus gaditanus	1	1	0.5	0.5	P
P7	222652	3157598	235	70	320	320	NA	Davallia canariensis	3	1	13	9	P
P7	222652	3157598	235	70	320	320	NA	Davallia canariensis	3	2	2	1	P
P7	222652	3157598	235	70	320	320	NA	Davallia canariensis	3	3	19	13.5	P
P7	222652	3157598	235	70	320	320	NA	Polypodium macaronesicum	1	1	2	1.5	P
P7	222652	3157598	235	70	320	320	NA	Polypodium macaronesicum	1	2	9.5	5	P
P7	222652	3157598	235	70	320	320	NA	Medicago truncatula	1	1	4	2	P
P7	222652	3157598	235	70	320	320	NA	Pinus canariensis	1	1	8	5	P
P8	222672	3157609	180	75	570	445	NA	Sideritis barbellata	8	1	85	55	P
P8	222672	3157609	180	75	570	445	NA	Hemionitis gluckuk	2	1	35	25	P
P8	222672	3157609	180	75	570	445	NA	Hemionitis gluckuk	2	2	7	15	P
P8	222672	3157609	180	75	570	445	NA	Lobularia canariensis	3	1	20	45	P
P8	222672	3157609	180	75	570	445	NA	Lobularia canariensis	3	2	5	3	P
P8	222672	3157609	180	75	570	445	NA	Lobularia canariensis	3	3	6.5	4.5	P
P8	222672	3157609	180	75	570	445	NA	Aeonium arboreum ssp. holochrysum	2	1	12	20	P
P8	222672	3157609	180	75	570	445	NA	Aeonium arboreum ssp. holochrysum	2	2	6	11	P
P8	222672	3157609	180	75	570	445	NA	Aeonium arboreum ssp. holochrysum	2	3	3	3	P
P8	222672	3157609	180	75	570	445	NA	Aeonium arboreum ssp. holochrysum	2	4	3	2.5	P
P8	222672	3157609	180	75	570	445	NA	Polypodium macaronesicum	1	1	3	2	P
P8	222672	3157609	180	75	570	445	NA	Polypodium macaronesicum	1	2	2	2	P
P8	222672	3157609	180	75	570	445	NA	Echium brevirame	1	1	1	1	P
P8	222672	3157609	180	75	570	445	NA	Echium brevirame	1	2	1	1	P
P8	222672	3157609	180	75	570	445	NA	Echium brevirame	1	3	2	1	P
P8	222672	3157609	180	75	570	445	NA	Aichryson bollei	1	1	2.5	1	P
P8	222672	3157609	180	75	570	445	NA	Cosentinia vellea ssp. bivalens	1	1	4	4	P
P8	222672	3157609	180	75	570	445	NA	Cosentinia vellea ssp. bivalens	1	2	5	6.5	P
P8	222672	3157609	180	75	570	445	NA	Cosentinia vellea ssp. bivalens	1	3	3.5	3.5	P
P8	222672	3157609	180	75	570	445	NA	Cosentinia vellea ssp. bivalens	1	4	2	3.5	P
P8	222672	3157609	180	75	570	445	NA	Aira caryophyllea	1	1	4.5	4	P
P9	222674	3157611	230	65	330	430	NA	Aeonium arboreum ssp. holochrysum	1	1	30	17	P
P9	222674	3157611	230	65	330	430	NA	Echium brevirame	1	1	1	1.5	P
P9	222674	3157611	230	65	330	430	NA	Bystropogon origanifolius ssp. palmensis	1	1	8	4	P
P9	222674	3157611	230	65	330	430	NA	Bystropogon origanifolius ssp. palmensis	1	2	50	30	P
P9	222674	3157611	230	65	330	430	NA	Davallia canariensis	1	1	9	8	P
P9	222674	3157611	230	65	330	430	NA	Davallia canariensis	1	2	12	17	P
P9	222674	3157611	230	65	330	430	NA	Hemionitis gluckuk	1	1	13	16	P
P9	222674	3157611	230	65	330	430	NA	Hemionitis gluckuk	1	2	6	6	P
P9	222674	3157611	230	65	330	430	NA	Hemionitis gluckuk	1	3	5	2	P
P9	222674	3157611	230	65	330	430	NA	Allium canariense	1	1	14.5	5	P
P9	222674	3157611	230	65	330	430	NA	Allium canariense	1	2	5	10	P
P9	222674	3157611	230	65	330	430	NA	Allium canariense	1	3	4	8	P
P9	222674	3157611	230	65	330	430	NA	Polypodium macaronesicum	1	1	13	25	P
P9	222674	3157611	230	65	330	430	NA	Polypodium macaronesicum	1	2	17	12.5	P
P10	222670	3157602	230	60	420	520	NA	Allium canariense	1	1	16	11	P
P10	222670	3157602	230	60	420	520	NA	Allium canariense	1	2	15	1	P
P10	222670	3157602	230	60	420	520	NA	Allium canariense	1	3	27	21	P
P10	222670	3157602	230	60	420	520	NA	Bituminaria bituminosa	4	1	9	3.5	P
P10	222670	3157602	230	60	420	520	NA	Bituminaria bituminosa	4	2	20	30	P
P10	222670	3157602	230	60	420	520	NA	Bituminaria bituminosa	4	3	14	11	P
P10	222670	3157602	230	60	420	520	NA	Bituminaria bituminosa	4	4	9	5	P
P10	222670	3157602	230	60	420	520	NA	Bituminaria bituminosa	4	5	14	11	P
P10	222670	3157602	230	60	420	520	NA	Bituminaria bituminosa	4	6	6	4	P
P10	222670	3157602	230	60	420	520	NA	Bituminaria bituminosa	4	7	7.5	4	P
P10	222670	3157602	230	60	420	520	NA	Bituminaria bituminosa	4	8	6	8	P
P10	222670	3157602	230	60	420	520	NA	Bituminaria bituminosa	4	9	6.5	2	P
P10	222670	3157602	230	60	420	520	NA	Bituminaria bituminosa	4	10	5	3	P
P10	222670	3157602	230	60	420	520	NA	Bituminaria bituminosa	4	11	8	4.5	P
P10	222670	3157602	230	60	420	520	NA	Bituminaria bituminosa	4	12	13	5	P
P10	222670	3157602	230	60	420	520	NA	Bituminaria bituminosa	4	13	5	4.5	P
P10	222670	3157602	230	60	420	520	NA	Bituminaria bituminosa	4	14	5	4	P
P10	222670	3157602	230	60	420	520	NA	Bituminaria bituminosa	4	15	8	8.5	P
P10	222670	3157602	230	60	420	520	NA	Bituminaria bituminosa	4	16	4.5	2.5	P
P10	222670	3157602	230	60	420	520	NA	Bituminaria bituminosa	4	17	5	6	P
P10	222670	3157602	230	60	420	520	NA	Bituminaria bituminosa	4	18	7.5	7.5	P
P10	222670	3157602	230	60	420	520	NA	Bituminaria bituminosa	4	19	3.5	3.5	P
P10	222670	3157602	230	60	420	520	NA	Polypodium macaronesicum	8	1	15	21	P
P10	222670	3157602	230	60	420	520	NA	Polypodium macaronesicum	8	2	25	8.5	P
P10	222670	3157602	230	60	420	520	NA	Polypodium macaronesicum	8	3	24	15	P
P10	222670	3157602	230	60	420	520	NA	Polypodium macaronesicum	8	4	35	20	P
P10	222670	3157602	230	60	420	520	NA	Polypodium macaronesicum	8	5	15	10	P
P10	222670	3157602	230	60	420	520	NA	Polypodium macaronesicum	8	6	5.5	2	P
P10	222670	3157602	230	60	420	520	NA	Polypodium macaronesicum	8	7	2	1.5	P
P10	222670	3157602	230	60	420	520	NA	Polypodium macaronesicum	8	8	1	1	P
P10	222670	3157602	230	60	420	520	NA	Lobularia canariensis	2	1	5	4	P
P10	222670	3157602	230	60	420	520	NA	Sideritis barbellata	1	1	5	4.5	P
P10	222670	3157602	230	60	420	520	NA	Tolpis lacinata	1	1	3.5	4.8	P
P10	222670	3157602	230	60	420	520	NA	Echium brevirame	1	1	11	14	P
P10	222670	3157602	230	60	420	520	NA	Stachys arvensis	1	1	4.5	2	P
P10	222670	3157602	230	60	420	520	NA	Stachys arvensis	1	2	3.5	2	P
P10	222670	3157602	230	60	420	520	NA	Valerianella dentata	1	1	4	3.5	P
P10	222670	3157602	230	60	420	520	NA	Valerianella dentata	1	2	4.5	3.5	P
P10	222670	3157602	230	60	420	520	NA	Valerianella dentata	1	3	2.5	2.5	P
P10	222670	3157602	230	60	420	520	NA	Valerianella dentata	1	4	4.5	4	P
P10	222670	3157602	230	60	420	520	NA	Valerianella dentata	1	5	3	2.5	P
P10	222670	3157602	230	60	420	520	NA	Valerianella dentata	1	6	2.5	2	P
P10	222670	3157602	230	60	420	520	NA	Valerianella dentata	1	7	2	1.5	P
P10	222670	3157602	230	60	420	520	NA	Valerianella dentata	1	8	2	2.5	P
P10	222670	3157602	230	60	420	520	NA	Polycarpea tenuis	1	1	1.5	2	P
P10	222670	3157602	230	60	420	520	NA	Polycarpea tenuis	1	2	4	6	P
P10	222670	3157602	230	60	420	520	NA	Umbilicus gaditanus	1	1	1	0.5	P
P10	222670	3157602	230	60	420	520	NA	Umbilicus gaditanus	1	2	0.5	0.5	P
P10	222670	3157602	230	60	420	520	NA	Galium aparine	1	1	1	0.5	P
P11	222685	3157596	210	55	440	565	NA	Polypodium macaronesicum	5	1	28	45	P
P11	222685	3157596	210	55	440	565	NA	Polypodium macaronesicum	5	2	11	6	P
P11	222685	3157596	210	55	440	565	NA	Polypodium macaronesicum	5	3	15	6.5	P
P11	222685	3157596	210	55	440	565	NA	Aeonium arboreum ssp. holochrysum	1	1	15	8.5	P
P11	222685	3157596	210	55	440	565	NA	Cosentinia vellea ssp. bivalens	1	1	1.5	2	P
P11	222685	3157596	210	55	440	565	NA	Allium canariense	1	1	11	1.5	P
P11	222685	3157596	210	55	440	565	NA	Allium canariense	1	2	12	2.5	P
P11	222685	3157596	210	55	440	565	NA	Allium canariense	1	3	10.5	1.7	P
P11	222685	3157596	210	55	440	565	NA	Allium canariense	1	4	13.5	1	P
P11	222685	3157596	210	55	440	565	NA	Allium canariense	1	5	18	2.5	P
P11	222685	3157596	210	55	440	565	NA	Allium canariense	1	6	12	1	P
P11	222685	3157596	210	55	440	565	NA	Allium canariense	1	7	10.5	2	P
P11	222685	3157596	210	55	440	565	NA	Allium canariense	1	8	9	1	P
P11	222685	3157596	210	55	440	565	NA	Allium canariense	1	9	11	1	P
P11	222685	3157596	210	55	440	565	NA	Allium canariense	1	10	19	4	P
P11	222685	3157596	210	55	440	565	NA	Davallia canariensis	1	1	2.5	1.5	P
P11	222685	3157596	210	55	440	565	NA	Lobularia canariensis	1	1	6.5	1.5	P
P11	222685	3157596	210	55	440	565	NA	Bystropogon origanifolius ssp. palmensis	1	1	5	2.5	P
P11	222685	3157596	210	55	440	565	NA	Hemionitis gluckuk	1	1	2.5	2.5	P
P11	222685	3157596	210	55	440	565	NA	Hemionitis gluckuk	1	2	6	8	P
P11	222685	3157596	210	55	440	565	NA	Hemionitis gluckuk	1	3	8.5	15	P
P11	222685	3157596	210	55	440	565	NA	Valerianella dentata	1	1	3	0.5	P
P12	222674	3157589	210	65	450	350	NA	Lobularia canariensis	1	1	12	14	P
P12	222674	3157589	210	65	450	350	NA	Lobularia canariensis	1	2	12.5	8	P
P12	222674	3157589	210	65	450	350	NA	Lobularia canariensis	1	3	2	2	P
P12	222674	3157589	210	65	450	350	NA	Lobularia canariensis	1	4	6	6	P
P12	222674	3157589	210	65	450	350	NA	Lobularia canariensis	1	5	7	8	P
P12	222674	3157589	210	65	450	350	NA	Bituminaria bituminosa	7	1	7	5	P
P12	222674	3157589	210	65	450	350	NA	Bituminaria bituminosa	7	2	3	4.5	P
P12	222674	3157589	210	65	450	350	NA	Bituminaria bituminosa	7	3	4.5	5	P
P12	222674	3157589	210	65	450	350	NA	Bituminaria bituminosa	7	4	10	22	P
P12	222674	3157589	210	65	450	350	NA	Bituminaria bituminosa	7	5	4	3	P
P12	222674	3157589	210	65	450	350	NA	Bituminaria bituminosa	7	6	4	5	P
P12	222674	3157589	210	65	450	350	NA	Bituminaria bituminosa	7	7	14	12	P
P12	222674	3157589	210	65	450	350	NA	Bituminaria bituminosa	7	8	5	3	P
P12	222674	3157589	210	65	450	350	NA	Bituminaria bituminosa	7	9	8.5	5	P
P12	222674	3157589	210	65	450	350	NA	Bituminaria bituminosa	7	10	2.5	4	P
P12	222674	3157589	210	65	450	350	NA	Bituminaria bituminosa	7	11	8	12	P
P12	222674	3157589	210	65	450	350	NA	Bituminaria bituminosa	7	12	6	5.5	P
P12	222674	3157589	210	65	450	350	NA	Bituminaria bituminosa	7	13	10	8	P
P12	222674	3157589	210	65	450	350	NA	Bituminaria bituminosa	7	14	8	12	P
P12	222674	3157589	210	65	450	350	NA	Bituminaria bituminosa	7	15	15	18	P
P12	222674	3157589	210	65	450	350	NA	Bituminaria bituminosa	7	16	3	2.5	P
P12	222674	3157589	210	65	450	350	NA	Bituminaria bituminosa	7	17	8	11.5	P
P12	222674	3157589	210	65	450	350	NA	Bituminaria bituminosa	7	18	9	16	P
P12	222674	3157589	210	65	450	350	NA	Umbilicus gaditanus	1	1	0.5	0.5	P
P12	222674	3157589	210	65	450	350	NA	Umbilicus gaditanus	1	2	0.5	0.5	P
P12	222674	3157589	210	65	450	350	NA	Vicia sp.	1	1	3	3	P
P12	222674	3157589	210	65	450	350	NA	Vicia sp.	1	2	3	2	P
P13	222676	3157590	210	80	360	285	NA	Polypodium macaronesicum	1	1	15	16	P
P13	222676	3157590	210	80	360	285	NA	Polypodium macaronesicum	1	2	5.5	7	P
P13	222676	3157590	210	80	360	285	NA	Polypodium macaronesicum	1	3	5	3.5	P
P13	222676	3157590	210	80	360	285	NA	Allium canariense	1	1	19	12	P
P13	222676	3157590	210	80	360	285	NA	Lobularia canariensis	1	1	15	7	P
P13	222676	3157590	210	80	360	285	NA	Lobularia canariensis	1	2	19	4	P
P13	222676	3157590	210	80	360	285	NA	Lobularia canariensis	1	3	12	15	P
P13	222676	3157590	210	80	360	285	NA	Bituminaria bituminosa	2	1	12	13	P
P13	222676	3157590	210	80	360	285	NA	Bituminaria bituminosa	2	2	3.5	5	P
P13	222676	3157590	210	80	360	285	NA	Bituminaria bituminosa	2	3	6.5	5.5	P
P13	222676	3157590	210	80	360	285	NA	Bituminaria bituminosa	2	4	9.5	16	P
P13	222676	3157590	210	80	360	285	NA	Holcus lanatus	1	1	4.5	1	P
P14	222706	3157596	50	80	380	350	NA	Sideritis barbellata	8	1	50	24	P
P14	222706	3157596	50	80	380	350	NA	Polypodium macaronesicum	2	1	10	26	P
P14	222706	3157596	50	80	380	350	NA	Umbilicus gaditanus	2	1	2	4.5	P
P14	222706	3157596	50	80	380	350	NA	Umbilicus gaditanus	2	2	1	1.5	P
P14	222706	3157596	50	80	380	350	NA	Umbilicus gaditanus	2	3	2.5	5.5	P
P14	222706	3157596	50	80	380	350	NA	Umbilicus gaditanus	2	4	1	1.5	P
P14	222706	3157596	50	80	380	350	NA	Umbilicus gaditanus	2	5	3.5	3	P
P14	222706	3157596	50	80	380	350	NA	Umbilicus gaditanus	2	6	1	1	P
P14	222706	3157596	50	80	380	350	NA	Umbilicus gaditanus	2	7	1	3.5	P
P14	222706	3157596	50	80	380	350	NA	Umbilicus gaditanus	2	8	2	4.5	P
P14	222706	3157596	50	80	380	350	NA	Umbilicus gaditanus	2	9	2	2	P
P14	222706	3157596	50	80	380	350	NA	Umbilicus gaditanus	2	10	1.5	1	P
P14	222706	3157596	50	80	380	350	NA	Umbilicus gaditanus	2	11	1.5	1	P
P14	222706	3157596	50	80	380	350	NA	Umbilicus gaditanus	2	12	1.5	1.5	P
P14	222706	3157596	50	80	380	350	NA	Umbilicus gaditanus	2	13	1.5	1.5	P
P14	222706	3157596	50	80	380	350	NA	Umbilicus gaditanus	2	14	2	5	P
P14	222706	3157596	50	80	380	350	NA	Umbilicus gaditanus	2	15	0.5	0.5	P
P14	222706	3157596	50	80	380	350	NA	Umbilicus gaditanus	2	16	1	1.5	P
P14	222706	3157596	50	80	380	350	NA	Umbilicus gaditanus	2	17	1.5	1.5	P
P14	222706	3157596	50	80	380	350	NA	Umbilicus gaditanus	2	18	1.5	1	P
P14	222706	3157596	50	80	380	350	NA	Umbilicus gaditanus	2	19	1.5	2	P
P14	222706	3157596	50	80	380	350	NA	Parietaria debilis	1	1	6	2.5	P
P14	222706	3157596	50	80	380	350	NA	Parietaria debilis	1	2	4	3	P
P14	222706	3157596	50	80	380	350	NA	Parietaria debilis	1	3	11	3	P
P14	222706	3157596	50	80	380	350	NA	Parietaria debilis	1	4	8	4	P
P14	222706	3157596	50	80	380	350	NA	Parietaria debilis	1	5	7	3	P
P14	222706	3157596	50	80	380	350	NA	Parietaria debilis	1	6	12.5	5	P
P14	222706	3157596	50	80	380	350	NA	Parietaria debilis	1	7	6.5	3.5	P
P14	222706	3157596	50	80	380	350	NA	Parietaria debilis	1	8	8	3.5	P
P14	222706	3157596	50	80	380	350	NA	Parietaria debilis	1	9	8	4	P
P14	222706	3157596	50	80	380	350	NA	Parietaria debilis	1	10	5.5	3	P
P14	222706	3157596	50	80	380	350	NA	Parietaria debilis	1	11	4.5	2.5	P
P14	222706	3157596	50	80	380	350	NA	Parietaria debilis	1	12	3.5	1.5	P
P14	222706	3157596	50	80	380	350	NA	Holcus lanatus	1	1	6	1	P
P15	222701	3157608	60	35	370	420	NA	Parietaria debilis	4	1	22	15	P
P15	222701	3157608	60	35	370	420	NA	Parietaria debilis	4	2	6	5	P
P15	222701	3157608	60	35	370	420	NA	Parietaria debilis	4	3	6	5	P
P15	222701	3157608	60	35	370	420	NA	Parietaria debilis	4	4	4	10	P
P15	222701	3157608	60	35	370	420	NA	Parietaria debilis	4	5	10	3	P
P15	222701	3157608	60	35	370	420	NA	Parietaria debilis	4	6	10	2	P
P15	222701	3157608	60	35	370	420	NA	Parietaria debilis	4	7	11	5.5	P
P15	222701	3157608	60	35	370	420	NA	Parietaria debilis	4	8	7	5	P
P15	222701	3157608	60	35	370	420	NA	Parietaria debilis	4	9	9.5	5.5	P
P15	222701	3157608	60	35	370	420	NA	Parietaria debilis	4	10	7.5	4.5	P
P15	222701	3157608	60	35	370	420	NA	Parietaria debilis	4	11	12.5	5	P
P15	222701	3157608	60	35	370	420	NA	Parietaria debilis	4	12	15	6	P
P15	222701	3157608	60	35	370	420	NA	Parietaria debilis	4	13	13	4	P
P15	222701	3157608	60	35	370	420	NA	Parietaria debilis	4	14	13	4	P
P15	222701	3157608	60	35	370	420	NA	Parietaria debilis	4	15	9	4	P
P15	222701	3157608	60	35	370	420	NA	Parietaria debilis	4	16	5.5	3	P
P15	222701	3157608	60	35	370	420	NA	Parietaria debilis	4	17	9	5	P
P15	222701	3157608	60	35	370	420	NA	Parietaria debilis	4	18	7	3.5	P
P15	222701	3157608	60	35	370	420	NA	Parietaria debilis	4	19	6	2.5	P
P15	222701	3157608	60	35	370	420	NA	Parietaria debilis	4	20	13	3.5	P
P15	222701	3157608	60	35	370	420	NA	Parietaria debilis	4	21	2	2	P
P15	222701	3157608	60	35	370	420	NA	Parietaria debilis	4	22	13	5.5	P
P15	222701	3157608	60	35	370	420	NA	Parietaria debilis	4	23	11	3.5	P
P15	222701	3157608	60	35	370	420	NA	Parietaria debilis	4	24	4	2	P
P15	222701	3157608	60	35	370	420	NA	Parietaria debilis	4	25	9	4	P
P15	222701	3157608	60	35	370	420	NA	Parietaria debilis	4	26	7.5	3.5	P
P15	222701	3157608	60	35	370	420	NA	Parietaria debilis	4	27	10	4.5	P
P15	222701	3157608	60	35	370	420	NA	Parietaria debilis	4	28	5	2.5	P
P15	222701	3157608	60	35	370	420	NA	Parietaria debilis	4	29	6.5	4	P
P15	222701	3157608	60	35	370	420	NA	Parietaria debilis	4	30	6.5	3	P
P15	222701	3157608	60	35	370	420	NA	Parietaria debilis	4	31	6	5	P
P15	222701	3157608	60	35	370	420	NA	Parietaria debilis	4	32	5	4	P
P15	222701	3157608	60	35	370	420	NA	Parietaria debilis	4	33	4	3.5	P
P15	222701	3157608	60	35	370	420	NA	Parietaria debilis	4	34	8.5	3.5	P
P15	222701	3157608	60	35	370	420	NA	Parietaria debilis	4	35	8	4	P
P15	222701	3157608	60	35	370	420	NA	Parietaria debilis	4	36	4	3	P
P15	222701	3157608	60	35	370	420	NA	Umbilicus gaditanus	8	1	14	14.5	P
P15	222701	3157608	60	35	370	420	NA	Umbilicus gaditanus	8	2	12	11	P
P15	222701	3157608	60	35	370	420	NA	Umbilicus gaditanus	8	3	17	12.5	P
P15	222701	3157608	60	35	370	420	NA	Umbilicus gaditanus	8	4	13.5	15	P
P15	222701	3157608	60	35	370	420	NA	Umbilicus gaditanus	8	5	11	9.5	P
P15	222701	3157608	60	35	370	420	NA	Umbilicus gaditanus	8	6	16	10.5	P
P15	222701	3157608	60	35	370	420	NA	Umbilicus gaditanus	8	7	20	13	P
P15	222701	3157608	60	35	370	420	NA	Umbilicus gaditanus	8	8	20	9	P
P15	222701	3157608	60	35	370	420	NA	Umbilicus gaditanus	8	9	23	14.5	P
P15	222701	3157608	60	35	370	420	NA	Umbilicus gaditanus	8	10	25	20	P
P15	222701	3157608	60	35	370	420	NA	Umbilicus gaditanus	8	11	NA	NA	P
P15	222701	3157608	60	35	370	420	NA	Umbilicus gaditanus	8	12	NA	NA	P
P15	222701	3157608	60	35	370	420	NA	Umbilicus gaditanus	8	13	NA	NA	P
P15	222701	3157608	60	35	370	420	NA	Umbilicus gaditanus	8	14	NA	NA	P
P15	222701	3157608	60	35	370	420	NA	Umbilicus gaditanus	8	15	NA	NA	P
P15	222701	3157608	60	35	370	420	NA	Umbilicus gaditanus	8	16	NA	NA	P
P15	222701	3157608	60	35	370	420	NA	Umbilicus gaditanus	8	17	NA	NA	P
P15	222701	3157608	60	35	370	420	NA	Umbilicus gaditanus	8	18	NA	NA	P
P15	222701	3157608	60	35	370	420	NA	Umbilicus gaditanus	8	19	NA	NA	P
P15	222701	3157608	60	35	370	420	NA	Umbilicus gaditanus	8	20	NA	NA	P
P15	222701	3157608	60	35	370	420	NA	Umbilicus gaditanus	8	21	NA	NA	P
P15	222701	3157608	60	35	370	420	NA	Umbilicus gaditanus	8	22	NA	NA	P
P15	222701	3157608	60	35	370	420	NA	Umbilicus gaditanus	8	23	NA	NA	P
P15	222701	3157608	60	35	370	420	NA	Umbilicus gaditanus	8	24	NA	NA	P
P15	222701	3157608	60	35	370	420	NA	Umbilicus gaditanus	8	25	NA	NA	P
P15	222701	3157608	60	35	370	420	NA	Umbilicus gaditanus	8	26	NA	NA	P
P15	222701	3157608	60	35	370	420	NA	Umbilicus gaditanus	8	27	NA	NA	P
P15	222701	3157608	60	35	370	420	NA	Umbilicus gaditanus	8	28	NA	NA	P
P15	222701	3157608	60	35	370	420	NA	Umbilicus gaditanus	8	29	NA	NA	P
P15	222701	3157608	60	35	370	420	NA	Umbilicus gaditanus	8	30	NA	NA	P
P15	222701	3157608	60	35	370	420	NA	Polypodium macaronesicum	8	1	6.5	15	P
P15	222701	3157608	60	35	370	420	NA	Polypodium macaronesicum	8	2	10.5	5	P
P15	222701	3157608	60	35	370	420	NA	Polypodium macaronesicum	8	3	4	5	P
P15	222701	3157608	60	35	370	420	NA	Polypodium macaronesicum	8	4	12	9	P
P15	222701	3157608	60	35	370	420	NA	Polypodium macaronesicum	8	5	8	16	P
P15	222701	3157608	60	35	370	420	NA	Polypodium macaronesicum	8	6	9	6	P
P15	222701	3157608	60	35	370	420	NA	Polypodium macaronesicum	8	7	7	10	P
P15	222701	3157608	60	35	370	420	NA	Polypodium macaronesicum	8	8	16	11	P
P15	222701	3157608	60	35	370	420	NA	Polypodium macaronesicum	8	9	8.5	9	P
P15	222701	3157608	60	35	370	420	NA	Polypodium macaronesicum	8	10	2.5	4	P
P15	222701	3157608	60	35	370	420	NA	Polypodium macaronesicum	8	11	NA	NA	P
P15	222701	3157608	60	35	370	420	NA	Polypodium macaronesicum	8	12	NA	NA	P
P15	222701	3157608	60	35	370	420	NA	Polypodium macaronesicum	8	13	NA	NA	P
P15	222701	3157608	60	35	370	420	NA	Polypodium macaronesicum	8	14	NA	NA	P
P15	222701	3157608	60	35	370	420	NA	Polypodium macaronesicum	8	15	NA	NA	P
P15	222701	3157608	60	35	370	420	NA	Polypodium macaronesicum	8	16	NA	NA	P
P15	222701	3157608	60	35	370	420	NA	Polypodium macaronesicum	8	17	NA	NA	P
P15	222701	3157608	60	35	370	420	NA	Polypodium macaronesicum	8	18	NA	NA	P
P15	222701	3157608	60	35	370	420	NA	Polypodium macaronesicum	8	19	NA	NA	P
P15	222701	3157608	60	35	370	420	NA	Polypodium macaronesicum	8	20	NA	NA	P
P15	222701	3157608	60	35	370	420	NA	Polypodium macaronesicum	8	21	NA	NA	P
P15	222701	3157608	60	35	370	420	NA	Polypodium macaronesicum	8	22	NA	NA	P
P15	222701	3157608	60	35	370	420	NA	Polypodium macaronesicum	8	23	NA	NA	P
P15	222701	3157608	60	35	370	420	NA	Polypodium macaronesicum	8	24	NA	NA	P
P15	222701	3157608	60	35	370	420	NA	Polypodium macaronesicum	8	25	NA	NA	P
P15	222701	3157608	60	35	370	420	NA	Polypodium macaronesicum	8	26	NA	NA	P
P15	222701	3157608	60	35	370	420	NA	Polypodium macaronesicum	8	27	NA	NA	P
P15	222701	3157608	60	35	370	420	NA	Polypodium macaronesicum	8	28	NA	NA	P
P15	222701	3157608	60	35	370	420	NA	Solanum villosum	1	1	6	6	P
P15	222701	3157608	60	35	370	420	NA	Solanum villosum	1	2	5	5.5	P
P15	222701	3157608	60	35	370	420	NA	Solanum villosum	1	3	2	2	P
P15	222701	3157608	60	35	370	420	NA	Valerianella dentata	3	1	7.5	8.5	P
P15	222701	3157608	60	35	370	420	NA	Valerianella dentata	3	2	7	5	P
P15	222701	3157608	60	35	370	420	NA	Valerianella dentata	3	3	2.5	2.5	P
P15	222701	3157608	60	35	370	420	NA	Valerianella dentata	3	4	8.5	7	P
P15	222701	3157608	60	35	370	420	NA	Valerianella dentata	3	5	3.5	6	P
P15	222701	3157608	60	35	370	420	NA	Valerianella dentata	3	6	7	7	P
P15	222701	3157608	60	35	370	420	NA	Valerianella dentata	3	7	6	5.5	P
P15	222701	3157608	60	35	370	420	NA	Valerianella dentata	3	8	8	8	P
P15	222701	3157608	60	35	370	420	NA	Valerianella dentata	3	9	5	9	P
P15	222701	3157608	60	35	370	420	NA	Valerianella dentata	3	10	1.5	2	P
P15	222701	3157608	60	35	370	420	NA	Valerianella dentata	3	11	NA	NA	P
P15	222701	3157608	60	35	370	420	NA	Valerianella dentata	3	12	NA	NA	P
P15	222701	3157608	60	35	370	420	NA	Valerianella dentata	3	13	NA	NA	P
P15	222701	3157608	60	35	370	420	NA	Valerianella dentata	3	14	NA	NA	P
P15	222701	3157608	60	35	370	420	NA	Valerianella dentata	3	15	NA	NA	P
P15	222701	3157608	60	35	370	420	NA	Valerianella dentata	3	16	NA	NA	P
P15	222701	3157608	60	35	370	420	NA	Valerianella dentata	3	17	NA	NA	P
P15	222701	3157608	60	35	370	420	NA	Valerianella dentata	3	18	NA	NA	P
P15	222701	3157608	60	35	370	420	NA	Valerianella dentata	3	19	NA	NA	P
P15	222701	3157608	60	35	370	420	NA	Valerianella dentata	3	20	NA	NA	P
P15	222701	3157608	60	35	370	420	NA	Valerianella dentata	3	21	NA	NA	P
P15	222701	3157608	60	35	370	420	NA	Valerianella dentata	3	22	NA	NA	P
P15	222701	3157608	60	35	370	420	NA	Valerianella dentata	3	23	NA	NA	P
P15	222701	3157608	60	35	370	420	NA	Valerianella dentata	3	24	NA	NA	P
P15	222701	3157608	60	35	370	420	NA	Valerianella dentata	3	25	NA	NA	P
P15	222701	3157608	60	35	370	420	NA	Valerianella dentata	3	26	NA	NA	P
P15	222701	3157608	60	35	370	420	NA	Valerianella dentata	3	27	NA	NA	P
P15	222701	3157608	60	35	370	420	NA	Valerianella dentata	3	28	NA	NA	P
P15	222701	3157608	60	35	370	420	NA	Valerianella dentata	3	29	NA	NA	P
P15	222701	3157608	60	35	370	420	NA	Valerianella dentata	3	30	NA	NA	P
P15	222701	3157608	60	35	370	420	NA	Valerianella dentata	3	31	NA	NA	P
P15	222701	3157608	60	35	370	420	NA	Valerianella dentata	3	32	NA	NA	P
P15	222701	3157608	60	35	370	420	NA	Valerianella dentata	3	33	NA	NA	P
P15	222701	3157608	60	35	370	420	NA	Valerianella dentata	3	34	NA	NA	P
P15	222701	3157608	60	35	370	420	NA	Valerianella dentata	3	35	NA	NA	P
P15	222701	3157608	60	35	370	420	NA	Valerianella dentata	3	36	NA	NA	P
P15	222701	3157608	60	35	370	420	NA	Valerianella dentata	3	37	NA	NA	P
P15	222701	3157608	60	35	370	420	NA	Valerianella dentata	3	38	NA	NA	P
P15	222701	3157608	60	35	370	420	NA	Geranium molle	1	1	1.5	1.5	P
P15	222701	3157608	60	35	370	420	NA	Pterocephalus porphyranthus	1	1	3	3.5	P
P15	222701	3157608	60	35	370	420	NA	Sideritis barbellata	1	1	5	5.5	P
P15	222701	3157608	60	35	370	420	NA	Sideritis barbellata	1	2	7	7.5	P
P15	222701	3157608	60	35	370	420	NA	Arabidopsis thaliana	1	1	5	1.5	P
P15	222701	3157608	60	35	370	420	NA	Arenaria leptoclados	1	1	4.5	1.5	P
P15	222701	3157608	60	35	370	420	NA	Arenaria leptoclados	1	2	5	1	P
P15	222701	3157608	60	35	370	420	NA	Arenaria leptoclados	1	3	5	1	P
P15	222701	3157608	60	35	370	420	NA	Arenaria leptoclados	1	4	5	1	P
P15	222701	3157608	60	35	370	420	NA	Arenaria leptoclados	1	5	6	1.3	P
P15	222701	3157608	60	35	370	420	NA	Arenaria leptoclados	1	6	6	1	P
P15	222701	3157608	60	35	370	420	NA	Arenaria leptoclados	1	7	8	4.5	P
P15	222701	3157608	60	35	370	420	NA	Arenaria leptoclados	1	8	4.5	1.5	P
P15	222701	3157608	60	35	370	420	NA	Arenaria leptoclados	1	9	6	4	P
P15	222701	3157608	60	35	370	420	NA	Arenaria leptoclados	1	10	8	5	P
P15	222701	3157608	60	35	370	420	NA	Arenaria leptoclados	1	11	NA	NA	P
P15	222701	3157608	60	35	370	420	NA	Arenaria leptoclados	1	12	NA	NA	P
P15	222701	3157608	60	35	370	420	NA	Arenaria leptoclados	1	13	NA	NA	P
P15	222701	3157608	60	35	370	420	NA	Arenaria leptoclados	1	14	NA	NA	P
P15	222701	3157608	60	35	370	420	NA	Arenaria leptoclados	1	15	NA	NA	P
P15	222701	3157608	60	35	370	420	NA	Arenaria leptoclados	1	16	NA	NA	P
P15	222701	3157608	60	35	370	420	NA	Arenaria leptoclados	1	17	NA	NA	P
P15	222701	3157608	60	35	370	420	NA	Arenaria leptoclados	1	18	NA	NA	P
P15	222701	3157608	60	35	370	420	NA	Arenaria leptoclados	1	19	NA	NA	P
P15	222701	3157608	60	35	370	420	NA	Arenaria leptoclados	1	20	NA	NA	P
P15	222701	3157608	60	35	370	420	NA	Arenaria leptoclados	1	21	NA	NA	P
P15	222701	3157608	60	35	370	420	NA	Arenaria leptoclados	1	22	NA	NA	P
P15	222701	3157608	60	35	370	420	NA	Arenaria leptoclados	1	23	NA	NA	P
P15	222701	3157608	60	35	370	420	NA	Arenaria leptoclados	1	24	NA	NA	P
P15	222701	3157608	60	35	370	420	NA	Arenaria leptoclados	1	25	NA	NA	P
P15	222701	3157608	60	35	370	420	NA	Lobularia canariensis	1	1	2	1.5	P
P15	222701	3157608	60	35	370	420	NA	Lobularia canariensis	1	2	6	3	P
P15	222701	3157608	60	35	370	420	NA	Lobularia canariensis	1	3	4	3	P
P15	222701	3157608	60	35	370	420	NA	Lobularia canariensis	1	4	5.5	3	P
P15	222701	3157608	60	35	370	420	NA	Lobularia canariensis	1	5	5	4	P
P15	222701	3157608	60	35	370	420	NA	Sonchus hierrensis	2	1	12	17	P
P15	222701	3157608	60	35	370	420	NA	Sonchus hierrensis	2	2	13	20	P
P15	222701	3157608	60	35	370	420	NA	Aichryson bollei	1	1	4.5	6	P
P15	222701	3157608	60	35	370	420	NA	Aichryson bollei	1	2	3	3	P
P15	222701	3157608	60	35	370	420	NA	Aichryson bollei	1	3	3	2.5	P
P15	222701	3157608	60	35	370	420	NA	Aichryson bollei	1	4	1	2	P
P15	222701	3157608	60	35	370	420	NA	Aichryson bollei	1	5	1	2	P
P15	222701	3157608	60	35	370	420	NA	Aichryson bollei	1	6	3.5	4	P
P15	222701	3157608	60	35	370	420	NA	Aichryson bollei	1	7	3.5	3.5	P
P15	222701	3157608	60	35	370	420	NA	Aichryson bollei	1	8	1.5	3.5	P
P15	222701	3157608	60	35	370	420	NA	Aichryson bollei	1	9	5	5	P
P15	222701	3157608	60	35	370	420	NA	Anthoxanthum odoratum	1	1	5	2	P
P15	222701	3157608	60	35	370	420	NA	Anthoxanthum odoratum	1	2	5	3	P
P15	222701	3157608	60	35	370	420	NA	Anthoxanthum odoratum	1	3	5	2	P
P15	222701	3157608	60	35	370	420	NA	Anthoxanthum odoratum	1	4	6	3	P
P15	222701	3157608	60	35	370	420	NA	Anthoxanthum odoratum	1	5	2	3	P
P15	222701	3157608	60	35	370	420	NA	Anthoxanthum odoratum	1	6	4	5	P
P15	222701	3157608	60	35	370	420	NA	Anthoxanthum odoratum	1	7	6	9	P
P15	222701	3157608	60	35	370	420	NA	Anthoxanthum odoratum	1	8	4	5.5	P
P15	222701	3157608	60	35	370	420	NA	Anthoxanthum odoratum	1	9	5.5	3	P
P15	222701	3157608	60	35	370	420	NA	Echium brevirame	1	1	5	5.5	P
P15	222701	3157608	60	35	370	420	NA	Echium brevirame	1	2	3	6.5	P
P15	222701	3157608	60	35	370	420	NA	Aira caryophyllea	1	1	9	5.5	P
P15	222701	3157608	60	35	370	420	NA	Wahlenbergia lobelioides ssp. lobelioides	1	1	2	5.5	P
P15	222701	3157608	60	35	370	420	NA	Wahlenbergia lobelioides ssp. lobelioides	1	2	3	5	P
P15	222701	3157608	60	35	370	420	NA	Wahlenbergia lobelioides ssp. lobelioides	1	3	3.5	5	P
P15	222701	3157608	60	35	370	420	NA	Wahlenbergia lobelioides ssp. lobelioides	1	4	4	5	P
P15	222701	3157608	60	35	370	420	NA	Allium canariense	1	1	15	2	P
P15	222701	3157608	60	35	370	420	NA	Allium canariense	1	2	10	5	P
P15	222701	3157608	60	35	370	420	NA	Allium canariense	1	3	23.5	9	P
P15	222701	3157608	60	35	370	420	NA	Galium aparine	1	1	10	6	P
P15	222701	3157608	60	35	370	420	NA	Galium aparine	1	2	4	0.5	P
P15	222701	3157608	60	35	370	420	NA	Galium aparine	1	3	8	1	P
P15	222701	3157608	60	35	370	420	NA	Paronychia canariensis	1	1	7	3	P
P15	222701	3157608	60	35	370	420	NA	Paronychia canariensis	1	2	7	2	P
P15	222701	3157608	60	35	370	420	NA	Paronychia canariensis	1	3	4	2	P
P15	222701	3157608	60	35	370	420	NA	Pterocephalus porphyranthus	1	1	2	3	P
P16	222570	3157710	190	25	305	360	NA	Cosentinia vellea ssp. bivalens	1	1	2	4	B
P16	222570	3157710	190	25	305	360	NA	Cosentinia vellea ssp. bivalens	1	2	4	4	B
P16	222570	3157710	190	25	305	360	NA	Cosentinia vellea ssp. bivalens	1	3	4	3	B
P16	222570	3157710	190	25	305	360	NA	Hemionitis gluckuk	1	1	5.5	6.5	B
P16	222570	3157710	190	25	305	360	NA	Hemionitis gluckuk	1	2	6	8.5	B
P16	222570	3157710	190	25	305	360	NA	Umbilicus gaditanus	1	1	3	2	B
P17	222561	3157711	205	25	320	365	NA	Hemionitis gluckuk	1	1	4.5	8	B
P17	222561	3157711	205	25	320	365	NA	Hemionitis gluckuk	1	2	10.5	10.5	B
P17	222561	3157711	205	25	320	365	NA	Hemionitis gluckuk	1	3	10	10	B
P17	222561	3157711	205	25	320	365	NA	Hemionitis gluckuk	1	4	4	11	B
P17	222561	3157711	205	25	320	365	NA	Cosentinia vellea ssp. bivalens	1	1	2	4	B
P17	222561	3157711	205	25	320	365	NA	Umbilicus gaditanus	1	1	2	1.5	B
P17	222561	3157711	205	25	320	365	NA	Umbilicus gaditanus	1	2	3.5	3	B
P17	222561	3157711	205	25	320	365	NA	Polycarpea aristata	1	1	1.5	1	B
P17	222561	3157711	205	25	320	365	NA	Polycarpea aristata	1	2	1.5	6.5	B
P17	222561	3157711	205	25	320	365	NA	Polycarpea aristata	1	3	2	8	B
P17	222561	3157711	205	25	320	365	NA	Polycarpea aristata	1	4	2	5	B
P17	222561	3157711	205	25	320	365	NA	Polycarpea aristata	1	5	1	6.5	B
P17	222561	3157711	205	25	320	365	NA	Polycarpea aristata	1	6	1.5	4	B
P17	222561	3157711	205	25	320	365	NA	Aira caryophyllea	1	1	11	3	B
P18	222545	3157728	140	10	265	335	NA	Cosentinia vellea ssp. bivalens	1	1	9.2	7	B
P18	222545	3157728	140	10	265	335	NA	Hemionitis gluckuk	1	1	9	10	B
P18	222545	3157728	140	10	265	335	NA	Hemionitis gluckuk	1	2	10	13.5	B
P18	222545	3157728	140	10	265	335	NA	Hemionitis gluckuk	1	3	7	9.5	B
P18	222545	3157728	140	10	265	335	NA	Hemionitis gluckuk	1	4	3	3	B
P18	222545	3157728	140	10	265	335	NA	Aira caryophyllea	1	1	6	2	B
P18	222545	3157728	140	10	265	335	NA	Aira caryophyllea	1	2	7.5	3	B
P18	222545	3157728	140	10	265	335	NA	Aira caryophyllea	1	3	6.5	1.5	B
P18	222545	3157728	140	10	265	335	NA	Aira caryophyllea	1	4	7	3	B
P18	222545	3157728	140	10	265	335	NA	Aira caryophyllea	1	5	8	4	B
P18	222545	3157728	140	10	265	335	NA	Aira caryophyllea	1	6	3	2	B
P18	222545	3157728	140	10	265	335	NA	Aira caryophyllea	1	7	5.5	1.5	B
P18	222545	3157728	140	10	265	335	NA	Aira caryophyllea	1	8	10	3	B
P18	222545	3157728	140	10	265	335	NA	Aira caryophyllea	1	9	4	1.5	B
P18	222545	3157728	140	10	265	335	NA	Aira caryophyllea	1	10	8	2	B
P18	222545	3157728	140	10	265	335	NA	Aira caryophyllea	1	11	5	0.5	B
P18	222545	3157728	140	10	265	335	NA	Aira caryophyllea	1	12	4.5	2	B
P18	222545	3157728	140	10	265	335	NA	Aira caryophyllea	1	13	7	2.5	B
P18	222545	3157728	140	10	265	335	NA	Aira caryophyllea	1	14	7	6	B
P18	222545	3157728	140	10	265	335	NA	Aira caryophyllea	1	15	0.5	3.5	B
P18	222545	3157728	140	10	265	335	NA	Echium brevirame	1	1	13.5	20	B
P18	222545	3157728	140	10	265	335	NA	Hemionitis guanchica	1	1	1.5	4.5	B
P18	222545	3157728	140	10	265	335	NA	Hemionitis guanchica	1	2	2	6	B
P18	222545	3157728	140	10	265	335	NA	Hemionitis guanchica	1	3	5	7	B
P18	222545	3157728	140	10	265	335	NA	Hemionitis guanchica	1	4	1.5	3	B
P18	222545	3157728	140	10	265	335	NA	Hemionitis guanchica	1	5	5	6	B
P18	222545	3157728	140	10	265	335	NA	Hemionitis guanchica	1	6	5	3.5	B
P18	222545	3157728	140	10	265	335	NA	Filago germanica	1	1	2.5	4	B
P18	222545	3157728	140	10	265	335	NA	Filago germanica	1	2	1.5	3.5	B
P18	222545	3157728	140	10	265	335	NA	Polycarpea aristata	1	1	1	7	B
P18	222545	3157728	140	10	265	335	NA	Polycarpea aristata	1	2	1	5	B
P18	222545	3157728	140	10	265	335	NA	Polycarpea aristata	1	3	1	3	B
P18	222545	3157728	140	10	265	335	NA	Polycarpea aristata	1	4	1	2	B
P18	222545	3157728	140	10	265	335	NA	Polycarpea aristata	1	5	2	14	B
P18	222545	3157728	140	10	265	335	NA	Polycarpea aristata	1	6	0.5	2	B
P18	222545	3157728	140	10	265	335	NA	Polycarpea aristata	1	7	0.5	2	B
P18	222545	3157728	140	10	265	335	NA	Polycarpea aristata	1	8	1	4.5	B
P18	222545	3157728	140	10	265	335	NA	Polycarpea aristata	1	9	2	7	B
P18	222545	3157728	140	10	265	335	NA	Polycarpea aristata	1	10	1	3	B
P18	222545	3157728	140	10	265	335	NA	Polycarpea aristata	1	11	NA	NA	B
P18	222545	3157728	140	10	265	335	NA	Polycarpea aristata	1	12	NA	NA	B
P18	222545	3157728	140	10	265	335	NA	Polycarpea aristata	1	13	NA	NA	B
P18	222545	3157728	140	10	265	335	NA	Polycarpea aristata	1	14	NA	NA	B
P18	222545	3157728	140	10	265	335	NA	Polycarpea aristata	1	15	NA	NA	B
P18	222545	3157728	140	10	265	335	NA	Polycarpea aristata	1	16	NA	NA	B
P18	222545	3157728	140	10	265	335	NA	Polycarpea aristata	1	17	NA	NA	B
P18	222545	3157728	140	10	265	335	NA	Polycarpea aristata	1	18	NA	NA	B
P18	222545	3157728	140	10	265	335	NA	Polycarpea aristata	1	19	NA	NA	B
P18	222545	3157728	140	10	265	335	NA	Polycarpea aristata	1	20	NA	NA	B
P18	222545	3157728	140	10	265	335	NA	Polycarpea aristata	1	21	NA	NA	B
P18	222545	3157728	140	10	265	335	NA	Polycarpea aristata	1	22	NA	NA	B
P18	222545	3157728	140	10	265	335	NA	Polycarpea aristata	1	23	NA	NA	B
P18	222545	3157728	140	10	265	335	NA	Polycarpea aristata	1	24	NA	NA	B
P18	222545	3157728	140	10	265	335	NA	Echium brevirame	1	1	3.5	1	B
P18	222545	3157728	140	10	265	335	NA	Echium brevirame	1	2	1.5	1	B
P18	222545	3157728	140	10	265	335	NA	Echium brevirame	1	3	1.5	1	B
P18	222545	3157728	140	10	265	335	NA	Echium brevirame	1	4	1.5	1	B
P18	222545	3157728	140	10	265	335	NA	Echium brevirame	1	5	1.5	1	B
P18	222545	3157728	140	10	265	335	NA	Echium brevirame	1	6	2	1	B
P18	222545	3157728	140	10	265	335	NA	Echium brevirame	1	7	1	1.2	B
P18	222545	3157728	140	10	265	335	NA	Echium brevirame	1	8	2	1	B
P18	222545	3157728	140	10	265	335	NA	Echium brevirame	1	9	2	1	B
P18	222545	3157728	140	10	265	335	NA	Echium brevirame	1	10	2	1	B
P18	222545	3157728	140	10	265	335	NA	Echium brevirame	1	11	2	1	B
P18	222545	3157728	140	10	265	335	NA	Echium brevirame	1	12	1	1	B
P18	222545	3157728	140	10	265	335	NA	Echium brevirame	1	13	1.5	2	B
P18	222545	3157728	140	10	265	335	NA	Echium brevirame	1	14	NA	NA	B
P18	222545	3157728	140	10	265	335	NA	Echium brevirame	1	15	NA	NA	B
P18	222545	3157728	140	10	265	335	NA	Echium brevirame	1	16	NA	NA	B
P18	222545	3157728	140	10	265	335	NA	Echium brevirame	1	17	NA	NA	B
P18	222545	3157728	140	10	265	335	NA	Echium brevirame	1	18	NA	NA	B
P18	222545	3157728	140	10	265	335	NA	Echium brevirame	1	19	NA	NA	B
P18	222545	3157728	140	10	265	335	NA	Echium brevirame	1	20	NA	NA	B
P18	222545	3157728	140	10	265	335	NA	Echium brevirame	1	21	NA	NA	B
P18	222545	3157728	140	10	265	335	NA	Tuberaria guttata	1	1	3	5.5	B
P18	222545	3157728	140	10	265	335	NA	Tuberaria guttata	1	2	3	5	B
P18	222545	3157728	140	10	265	335	NA	Tuberaria guttata	1	3	3	5	B
P18	222545	3157728	140	10	265	335	NA	Tuberaria guttata	1	4	2	3.5	B
P18	222545	3157728	140	10	265	335	NA	Tuberaria guttata	1	5	1.5	2.5	B
P18	222545	3157728	140	10	265	335	NA	Tuberaria guttata	1	6	1	2	B
P18	222545	3157728	140	10	265	335	NA	Tuberaria guttata	1	7	2	3	B
P18	222545	3157728	140	10	265	335	NA	Tuberaria guttata	1	8	2	3	B
P18	222545	3157728	140	10	265	335	NA	Tuberaria guttata	1	9	2	3	B
P18	222545	3157728	140	10	265	335	NA	Tuberaria guttata	1	10	2	5	B
P18	222545	3157728	140	10	265	335	NA	Tuberaria guttata	1	11	NA	NA	B
P18	222545	3157728	140	10	265	335	NA	Tuberaria guttata	1	12	NA	NA	B
P18	222545	3157728	140	10	265	335	NA	Tuberaria guttata	1	13	NA	NA	B
P18	222545	3157728	140	10	265	335	NA	Tuberaria guttata	1	14	NA	NA	B
P18	222545	3157728	140	10	265	335	NA	Tuberaria guttata	1	15	NA	NA	B
P18	222545	3157728	140	10	265	335	NA	Tuberaria guttata	1	16	NA	NA	B
P18	222545	3157728	140	10	265	335	NA	Tuberaria guttata	1	17	NA	NA	B
P18	222545	3157728	140	10	265	335	NA	Tuberaria guttata	1	18	NA	NA	B
P18	222545	3157728	140	10	265	335	NA	Tuberaria guttata	1	19	NA	NA	B
P18	222545	3157728	140	10	265	335	NA	Tuberaria guttata	1	20	NA	NA	B
P18	222545	3157728	140	10	265	335	NA	Tuberaria guttata	1	21	NA	NA	B
P18	222545	3157728	140	10	265	335	NA	Tuberaria guttata	1	22	NA	NA	B
P18	222545	3157728	140	10	265	335	NA	Tuberaria guttata	1	23	NA	NA	B
P18	222545	3157728	140	10	265	335	NA	Tuberaria guttata	1	24	NA	NA	B
P18	222545	3157728	140	10	265	335	NA	Tuberaria guttata	1	25	NA	NA	B
P18	222545	3157728	140	10	265	335	NA	Tuberaria guttata	1	26	NA	NA	B
P18	222545	3157728	140	10	265	335	NA	Tuberaria guttata	1	27	NA	NA	B
P18	222545	3157728	140	10	265	335	NA	Tuberaria guttata	1	28	NA	NA	B
P18	222545	3157728	140	10	265	335	NA	Tuberaria guttata	1	29	NA	NA	B
P18	222545	3157728	140	10	265	335	NA	Tuberaria guttata	1	30	NA	NA	B
P18	222545	3157728	140	10	265	335	NA	Tuberaria guttata	1	31	NA	NA	B
P18	222545	3157728	140	10	265	335	NA	Wahlenbergia lobelioides ssp. lobelioides	1	1	1	1	B
P19	222532	3157728	195	40	430	340	NA	Aira caryophyllea	1	1	4.5	1.5	B
P19	222532	3157728	195	40	430	340	NA	Aira caryophyllea	1	2	5	1	B
P19	222532	3157728	195	40	430	340	NA	Aira caryophyllea	1	3	7	1	B
P19	222532	3157728	195	40	430	340	NA	Aira caryophyllea	1	4	5	1.5	B
P19	222532	3157728	195	40	430	340	NA	Aira caryophyllea	1	5	4.5	3	B
P19	222532	3157728	195	40	430	340	NA	Aira caryophyllea	1	6	5	2	B
P19	222532	3157728	195	40	430	340	NA	Aira caryophyllea	1	7	6.5	5.5	B
P19	222532	3157728	195	40	430	340	NA	Aira caryophyllea	1	8	6.5	6	B
P19	222532	3157728	195	40	430	340	NA	Aira caryophyllea	1	9	5	4	B
P19	222532	3157728	195	40	430	340	NA	Aira caryophyllea	1	10	2	2.5	B
P19	222532	3157728	195	40	430	340	NA	Aira caryophyllea	1	11	NA	NA	B
P19	222532	3157728	195	40	430	340	NA	Aira caryophyllea	1	12	NA	NA	B
P19	222532	3157728	195	40	430	340	NA	Aira caryophyllea	1	13	NA	NA	B
P19	222532	3157728	195	40	430	340	NA	Aira caryophyllea	1	14	NA	NA	B
P19	222532	3157728	195	40	430	340	NA	Aira caryophyllea	1	15	NA	NA	B
P19	222532	3157728	195	40	430	340	NA	Aira caryophyllea	1	16	NA	NA	B
P19	222532	3157728	195	40	430	340	NA	Aira caryophyllea	1	17	NA	NA	B
P19	222532	3157728	195	40	430	340	NA	Aira caryophyllea	1	18	NA	NA	B
P19	222532	3157728	195	40	430	340	NA	Tuberaria guttata	1	1	2	4.5	B
P19	222532	3157728	195	40	430	340	NA	Tuberaria guttata	1	2	2	2.5	B
P19	222532	3157728	195	40	430	340	NA	Tuberaria guttata	1	3	1.5	2	B
P19	222532	3157728	195	40	430	340	NA	Polycarpea aristata	1	1	1	3.5	B
P19	222532	3157728	195	40	430	340	NA	Polycarpea aristata	1	2	2	2.5	B
P19	222532	3157728	195	40	430	340	NA	Polycarpea aristata	1	3	0.5	0.5	B
P19	222532	3157728	195	40	430	340	NA	Polycarpea aristata	1	4	2	1.5	B
P19	222532	3157728	195	40	430	340	NA	Polycarpea aristata	1	5	1.5	4	B
P19	222532	3157728	195	40	430	340	NA	Polycarpea aristata	1	6	1	1	B
P19	222532	3157728	195	40	430	340	NA	Polycarpea aristata	1	7	0.5	0.5	B
P19	222532	3157728	195	40	430	340	NA	Polycarpea aristata	1	8	0.5	0.5	B
P19	222532	3157728	195	40	430	340	NA	Polycarpea aristata	1	9	2	6	B
P19	222532	3157728	195	40	430	340	NA	Polycarpea aristata	1	10	2	4.5	B
P19	222532	3157728	195	40	430	340	NA	Polycarpea aristata	1	11	NA	NA	B
P19	222532	3157728	195	40	430	340	NA	Polycarpea aristata	1	12	NA	NA	B
P19	222532	3157728	195	40	430	340	NA	Hemionitis gluckuk	1	1	5	7.5	B
P19	222532	3157728	195	40	430	340	NA	Hemionitis gluckuk	1	2	2	3.5	B
P19	222532	3157728	195	40	430	340	NA	Echium brevirame	1	1	3	1	B
P19	222532	3157728	195	40	430	340	NA	Echium brevirame	1	2	2	1	B
P19	222532	3157728	195	40	430	340	NA	Echium brevirame	1	3	2	1	B
P19	222532	3157728	195	40	430	340	NA	Echium brevirame	1	4	2	1	B
P19	222532	3157728	195	40	430	340	NA	Echium brevirame	1	5	2.5	1.5	B
P19	222532	3157728	195	40	430	340	NA	Echium brevirame	1	6	2.5	1.5	B
P19	222532	3157728	195	40	430	340	NA	Echium brevirame	1	7	2.5	1.5	B
P19	222532	3157728	195	40	430	340	NA	Echium brevirame	1	8	1	1.5	B
P19	222532	3157728	195	40	430	340	NA	Echium brevirame	1	9	3	0.5	B
P19	222532	3157728	195	40	430	340	NA	Echium brevirame	1	10	1.5	1.5	B
P19	222532	3157728	195	40	430	340	NA	Echium brevirame	1	11	NA	NA	B
P19	222532	3157728	195	40	430	340	NA	Echium brevirame	1	12	NA	NA	B
P19	222532	3157728	195	40	430	340	NA	Festuca muralis	1	1	4.5	2	B
P19	222532	3157728	195	40	430	340	NA	Festuca muralis	1	2	5.5	3	B
P19	222532	3157728	195	40	430	340	NA	Festuca muralis	1	3	2.5	2	B
P19	222532	3157728	195	40	430	340	NA	Festuca muralis	1	4	2.5	1	B
P19	222532	3157728	195	40	430	340	NA	Festuca muralis	1	5	2.5	1	B
P19	222532	3157728	195	40	430	340	NA	Festuca muralis	1	6	6	2	B
P19	222532	3157728	195	40	430	340	NA	Festuca muralis	1	7	2	0.5	B
P19	222532	3157728	195	40	430	340	NA	Festuca muralis	1	8	2.5	2.5	B
P19	222532	3157728	195	40	430	340	NA	Festuca muralis	1	9	14	9	B
P19	222532	3157728	195	40	430	340	NA	Umbilicus gaditanus	1	1	3	3	B
P19	222532	3157728	195	40	430	340	NA	Umbilicus gaditanus	1	2	2	2.5	B
P19	222532	3157728	195	40	430	340	NA	Umbilicus gaditanus	1	3	2	1	B
P19	222532	3157728	195	40	430	340	NA	Wahlenbergia lobelioides ssp. lobelioides	1	1	2.5	1.5	B
P19	222532	3157728	195	40	430	340	NA	Hemionitis guanchica	1	1	3	3	B
P19	222532	3157728	195	40	430	340	NA	Hemionitis guanchica	1	2	2	2	B
P19	222532	3157728	195	40	430	340	NA	Hemionitis guanchica	1	3	4	5	B
P20	222508	3157743	165	15	430	370	NA	Hemionitis gluckuk	1	1	11	10.5	B
P20	222508	3157743	165	15	430	370	NA	Umbilicus gaditanus	1	1	5	7.5	B
P20	222508	3157743	165	15	430	370	NA	Umbilicus gaditanus	1	2	0.5	2	B
P20	222508	3157743	165	15	430	370	NA	Umbilicus gaditanus	1	3	0.5	1	B
P20	222508	3157743	165	15	430	370	NA	Umbilicus gaditanus	1	4	1.5	2.5	B
P20	222508	3157743	165	15	430	370	NA	Umbilicus gaditanus	1	5	5	4.5	B
P20	222508	3157743	165	15	430	370	NA	Umbilicus gaditanus	1	6	2.5	1	B
P20	222508	3157743	165	15	430	370	NA	Umbilicus gaditanus	1	7	1	2	B
P20	222508	3157743	165	15	430	370	NA	Umbilicus gaditanus	1	8	1	3.5	B
P20	222508	3157743	165	15	430	370	NA	Umbilicus gaditanus	1	9	2	3.5	B
P20	222508	3157743	165	15	430	370	NA	Polycarpea aristata	1	1	1.5	12	B
P20	222508	3157743	165	15	430	370	NA	Polycarpea aristata	1	2	2	7.5	B
P20	222508	3157743	165	15	430	370	NA	Polycarpea aristata	1	3	3	5	B
P20	222508	3157743	165	15	430	370	NA	Polycarpea aristata	1	4	2.5	5	B
P20	222508	3157743	165	15	430	370	NA	Polycarpea aristata	1	5	1.5	4.5	B
P20	222508	3157743	165	15	430	370	NA	Polycarpea aristata	1	6	1	3.5	B
P20	222508	3157743	165	15	430	370	NA	Polycarpea aristata	1	7	0.5	2.5	B
P20	222508	3157743	165	15	430	370	NA	Tuberaria guttata	1	1	3	4.5	B
P20	222508	3157743	165	15	430	370	NA	Tuberaria guttata	1	2	5.5	7.5	B
P20	222508	3157743	165	15	430	370	NA	Tuberaria guttata	1	3	3.5	4	B
P20	222508	3157743	165	15	430	370	NA	Tuberaria guttata	1	4	2.5	2.5	B
P20	222508	3157743	165	15	430	370	NA	Tuberaria guttata	1	5	2	4.5	B
P20	222508	3157743	165	15	430	370	NA	Tuberaria guttata	1	6	2.5	3	B
P20	222508	3157743	165	15	430	370	NA	Tuberaria guttata	1	7	2	1.5	B
P20	222508	3157743	165	15	430	370	NA	Tuberaria guttata	1	8	2	1.5	B
P20	222508	3157743	165	15	430	370	NA	Tuberaria guttata	1	9	1.5	3	B
P20	222508	3157743	165	15	430	370	NA	Tuberaria guttata	1	10	2	3	B
P20	222508	3157743	165	15	430	370	NA	Tuberaria guttata	1	11	NA	NA	B
P20	222508	3157743	165	15	430	370	NA	Tuberaria guttata	1	12	NA	NA	B
P20	222508	3157743	165	15	430	370	NA	Tuberaria guttata	1	13	NA	NA	B
P20	222508	3157743	165	15	430	370	NA	Tuberaria guttata	1	14	NA	NA	B
P20	222508	3157743	165	15	430	370	NA	Sonchus oleraceus	1	1	5	4	B
P20	222508	3157743	165	15	430	370	NA	Galium aparine	1	1	3	1.5	B
P20	222508	3157743	165	15	430	370	NA	Galium aparine	1	2	5.5	1.5	B
P20	222508	3157743	165	15	430	370	NA	Galium aparine	1	3	6	1	B
P20	222508	3157743	165	15	430	370	NA	Galium aparine	1	4	3	0.5	B
P20	222508	3157743	165	15	430	370	NA	Galium aparine	1	5	4.5	6.5	B
P20	222508	3157743	165	15	430	370	NA	Aira caryophyllea	1	1	8	0.5	B
P20	222508	3157743	165	15	430	370	NA	Aira caryophyllea	1	2	7	4.5	B
P20	222508	3157743	165	15	430	370	NA	Aira caryophyllea	1	3	0.5	3	B
P20	222508	3157743	165	15	430	370	NA	Aira caryophyllea	1	4	6	2	B
P20	222508	3157743	165	15	430	370	NA	Aira caryophyllea	1	5	6	2	B
P20	222508	3157743	165	15	430	370	NA	Aira caryophyllea	1	6	5	4	B
P20	222508	3157743	165	15	430	370	NA	Aira caryophyllea	1	7	2.5	0.5	B
P20	222508	3157743	165	15	430	370	NA	Aira caryophyllea	1	8	5	2	B
P20	222508	3157743	165	15	430	370	NA	Aira caryophyllea	1	9	10	5	B
P20	222508	3157743	165	15	430	370	NA	Crassula campestris	1	1	5	3	B
P20	222508	3157743	165	15	430	370	NA	Crassula campestris	1	2	2	2	B
P20	222508	3157743	165	15	430	370	NA	Crassula campestris	1	3	1.5	2	B
P20	222508	3157743	165	15	430	370	NA	Crassula campestris	1	4	1.5	2	B
P20	222508	3157743	165	15	430	370	NA	Hemionitis guanchica	1	1	8	15	B
P20	222508	3157743	165	15	430	370	NA	Hemionitis guanchica	1	2	7	10	B
P20	222508	3157743	165	15	430	370	NA	Hemionitis guanchica	1	3	10	18	B
P20	222508	3157743	165	15	430	370	NA	Hemionitis guanchica	1	4	2	3	B
P20	222508	3157743	165	15	430	370	NA	Hemionitis guanchica	1	5	7	7	B
P21	222507	3157757	45	40	385	450	NA	Umbilicus gaditanus	1	1	3	5	B
P21	222507	3157757	45	40	385	450	NA	Umbilicus gaditanus	1	2	0.5	0.5	B
P21	222507	3157757	45	40	385	450	NA	Umbilicus gaditanus	1	3	1.5	1.5	B
P21	222507	3157757	45	40	385	450	NA	Umbilicus gaditanus	1	4	1.5	1.5	B
P21	222507	3157757	45	40	385	450	NA	Umbilicus gaditanus	1	5	1	1	B
P21	222507	3157757	45	40	385	450	NA	Umbilicus gaditanus	1	6	1.5	1.5	B
P21	222507	3157757	45	40	385	450	NA	Umbilicus gaditanus	1	7	1	2	B
P21	222507	3157757	45	40	385	450	NA	Crassula campestris	1	1	1.5	0.5	B
P21	222507	3157757	45	40	385	450	NA	Crassula campestris	1	2	1.5	0.5	B
P21	222507	3157757	45	40	385	450	NA	Crassula campestris	1	3	1	1.5	B
P21	222507	3157757	45	40	385	450	NA	Crassula campestris	1	4	1	1.5	B
P21	222507	3157757	45	40	385	450	NA	Crassula campestris	1	5	1.5	0.5	B
P21	222507	3157757	45	40	385	450	NA	Tuberaria guttata	1	1	1	6	B
P21	222507	3157757	45	40	385	450	NA	Tuberaria guttata	1	2	1.5	1	B
P21	222507	3157757	45	40	385	450	NA	Tuberaria guttata	1	3	0.5	0.5	B
P21	222507	3157757	45	40	385	450	NA	Tuberaria guttata	1	4	0.5	1	B
P21	222507	3157757	45	40	385	450	NA	Tuberaria guttata	1	5	0.5	0.5	B
P21	222507	3157757	45	40	385	450	NA	Tuberaria guttata	1	6	0.5	0.5	B
P21	222507	3157757	45	40	385	450	NA	Wahlenbergia lobelioides ssp. lobelioides	1	1	4.5	2	B
P21	222507	3157757	45	40	385	450	NA	Hemionitis guanchica	1	1	2.5	4.5	B
P21	222507	3157757	45	40	385	450	NA	Hemionitis guanchica	1	2	1	1.5	B
P21	222507	3157757	45	40	385	450	NA	Hemionitis guanchica	1	3	2.5	1.5	B
P21	222507	3157757	45	40	385	450	NA	Polycarpea aristata	1	1	1.5	4	B
P21	222507	3157757	45	40	385	450	NA	Polycarpea aristata	1	2	1.5	1	B
P21	222507	3157757	45	40	385	450	NA	Polycarpea aristata	1	3	1.5	1	B
P21	222507	3157757	45	40	385	450	NA	Aira caryophyllea	1	1	3.5	2	B
P21	222507	3157757	45	40	385	450	NA	Aira caryophyllea	1	2	3	1	B
P21	222507	3157757	45	40	385	450	NA	Aira caryophyllea	1	3	1.5	1	B
P21	222507	3157757	45	40	385	450	NA	Arenaria leptoclados	1	1	2	1	B
P21	222507	3157757	45	40	385	450	NA	Arenaria leptoclados	1	2	0.5	0.5	B
P21	222507	3157757	45	40	385	450	NA	Arenaria leptoclados	1	3	3	1	B
P21	222507	3157757	45	40	385	450	NA	Arenaria leptoclados	1	4	2	0.5	B
P21	222507	3157757	45	40	385	450	NA	Arenaria leptoclados	1	5	2	0.5	B
P21	222507	3157757	45	40	385	450	NA	Arenaria leptoclados	1	6	2	0.5	B
P21	222507	3157757	45	40	385	450	NA	Arenaria leptoclados	1	7	2	1	B
P22	222530	3157753	35	25	450	455	NA	Umbilicus gaditanus	2	1	4	3	B
P22	222530	3157753	35	25	450	455	NA	Umbilicus gaditanus	2	2	9	4.5	B
P22	222530	3157753	35	25	450	455	NA	Umbilicus gaditanus	2	3	3	5	B
P22	222530	3157753	35	25	450	455	NA	Umbilicus gaditanus	2	4	1.5	1.5	B
P22	222530	3157753	35	25	450	455	NA	Umbilicus gaditanus	2	5	5	5.5	B
P22	222530	3157753	35	25	450	455	NA	Umbilicus gaditanus	2	6	4.5	2	B
P22	222530	3157753	35	25	450	455	NA	Umbilicus gaditanus	2	7	1.5	3.5	B
P22	222530	3157753	35	25	450	455	NA	Umbilicus gaditanus	2	8	8.5	6.5	B
P22	222530	3157753	35	25	450	455	NA	Umbilicus gaditanus	2	9	1	1	B
P22	222530	3157753	35	25	450	455	NA	Umbilicus gaditanus	2	10	1	1	B
P22	222530	3157753	35	25	450	455	NA	Umbilicus gaditanus	2	11	NA	NA	B
P22	222530	3157753	35	25	450	455	NA	Umbilicus gaditanus	2	12	NA	NA	B
P22	222530	3157753	35	25	450	455	NA	Umbilicus gaditanus	2	13	NA	NA	B
P22	222530	3157753	35	25	450	455	NA	Umbilicus gaditanus	2	14	NA	NA	B
P22	222530	3157753	35	25	450	455	NA	Umbilicus gaditanus	2	15	NA	NA	B
P22	222530	3157753	35	25	450	455	NA	Umbilicus gaditanus	2	16	NA	NA	B
P22	222530	3157753	35	25	450	455	NA	Umbilicus gaditanus	2	17	NA	NA	B
P22	222530	3157753	35	25	450	455	NA	Umbilicus gaditanus	2	18	NA	NA	B
P22	222530	3157753	35	25	450	455	NA	Umbilicus gaditanus	2	19	NA	NA	B
P22	222530	3157753	35	25	450	455	NA	Umbilicus gaditanus	2	20	NA	NA	B
P22	222530	3157753	35	25	450	455	NA	Umbilicus gaditanus	2	21	NA	NA	B
P22	222530	3157753	35	25	450	455	NA	Umbilicus gaditanus	2	22	NA	NA	B
P22	222530	3157753	35	25	450	455	NA	Umbilicus gaditanus	2	23	NA	NA	B
P22	222530	3157753	35	25	450	455	NA	Umbilicus gaditanus	2	24	NA	NA	B
P22	222530	3157753	35	25	450	455	NA	Umbilicus gaditanus	2	25	NA	NA	B
P22	222530	3157753	35	25	450	455	NA	Umbilicus gaditanus	2	26	NA	NA	B
P22	222530	3157753	35	25	450	455	NA	Umbilicus gaditanus	2	27	NA	NA	B
P22	222530	3157753	35	25	450	455	NA	Echium brevirame	5	1	17	15	B
P22	222530	3157753	35	25	450	455	NA	Echium brevirame	5	2	38	55	B
P22	222530	3157753	35	25	450	455	NA	Polypodium macaronesicum	1	1	16	7.5	B
P22	222530	3157753	35	25	450	455	NA	Polypodium macaronesicum	1	2	5	2	B
P22	222530	3157753	35	25	450	455	NA	Polypodium macaronesicum	1	3	4.5	2	B
P22	222530	3157753	35	25	450	455	NA	Hemionitis gluckuk	1	1	10	8	B
P22	222530	3157753	35	25	450	455	NA	Tuberaria guttata	1	1	1	1	B
P22	222530	3157753	35	25	450	455	NA	Galium aparine	1	1	1.5	0.5	B
P22	222530	3157753	35	25	450	455	NA	Galium aparine	1	2	1.5	0.5	B
P22	222530	3157753	35	25	450	455	NA	Galium aparine	1	3	1.5	0.5	B
P22	222530	3157753	35	25	450	455	NA	Galium aparine	1	4	0.5	0.5	B
P22	222530	3157753	35	25	450	455	NA	Galium aparine	1	5	0.5	0.5	B
P22	222530	3157753	35	25	450	455	NA	Aira caryophyllea	1	1	2	0.5	B
P23	222552	3157740	100	30	480	405	NA	Umbilicus gaditanus	1	1	2.5	1.5	B
P23	222552	3157740	100	30	480	405	NA	Umbilicus gaditanus	1	2	1	1.5	B
P23	222552	3157740	100	30	480	405	NA	Aira caryophyllea	1	1	6	2	B
P23	222552	3157740	100	30	480	405	NA	Aira caryophyllea	1	2	4	3	B
P23	222552	3157740	100	30	480	405	NA	Aira caryophyllea	1	3	3	2	B
P23	222552	3157740	100	30	480	405	NA	Aira caryophyllea	1	4	2	2	B
P23	222552	3157740	100	30	480	405	NA	Aira caryophyllea	1	5	1.5	1	B
P23	222552	3157740	100	30	480	405	NA	Aira caryophyllea	1	6	2	1	B
P23	222552	3157740	100	30	480	405	NA	Aira caryophyllea	1	7	2	1.5	B
P23	222552	3157740	100	30	480	405	NA	Aira caryophyllea	1	8	3	2	B
P23	222552	3157740	100	30	480	405	NA	Aira caryophyllea	1	9	6	1.5	B
P23	222552	3157740	100	30	480	405	NA	Polycarpea aristata	1	1	0.5	2	B
P23	222552	3157740	100	30	480	405	NA	Polycarpea aristata	1	2	6	2	B
P23	222552	3157740	100	30	480	405	NA	Polycarpea aristata	1	3	3	4.5	B
P23	222552	3157740	100	30	480	405	NA	Polycarpea aristata	1	4	1	2	B
P23	222552	3157740	100	30	480	405	NA	Polycarpea aristata	1	5	1	1.5	B
P23	222552	3157740	100	30	480	405	NA	Polycarpea aristata	1	6	1	1.5	B
P23	222552	3157740	100	30	480	405	NA	Polycarpea aristata	1	7	1	1	B
P23	222552	3157740	100	30	480	405	NA	Polycarpea aristata	1	8	1	1.5	B
P23	222552	3157740	100	30	480	405	NA	Polycarpea aristata	1	9	1	1.5	B
P23	222552	3157740	100	30	480	405	NA	Polycarpea aristata	1	10	1	1	B
P23	222552	3157740	100	30	480	405	NA	Polycarpea aristata	1	11	NA	NA	B
P23	222552	3157740	100	30	480	405	NA	Polycarpea aristata	1	12	NA	NA	B
P23	222552	3157740	100	30	480	405	NA	Polycarpea aristata	1	13	NA	NA	B
P23	222552	3157740	100	30	480	405	NA	Polycarpea aristata	1	14	NA	NA	B
P23	222552	3157740	100	30	480	405	NA	Polycarpea aristata	1	15	NA	NA	B
P23	222552	3157740	100	30	480	405	NA	Polycarpea aristata	1	16	NA	NA	B
P23	222552	3157740	100	30	480	405	NA	Polycarpea aristata	1	17	NA	NA	B
P23	222552	3157740	100	30	480	405	NA	Crassula campestris	1	1	1.5	2	B
P23	222552	3157740	100	30	480	405	NA	Crassula campestris	1	2	1.5	1	B
P23	222552	3157740	100	30	480	405	NA	Crassula campestris	1	3	1	1.5	B
P23	222552	3157740	100	30	480	405	NA	Crassula campestris	1	4	1	1	B
P23	222552	3157740	100	30	480	405	NA	Crassula campestris	1	5	0.5	0.5	B
P23	222552	3157740	100	30	480	405	NA	Crassula campestris	1	6	0.5	0.5	B
P23	222552	3157740	100	30	480	405	NA	Filago germanica	1	1	2.3	1	B
P23	222552	3157740	100	30	480	405	NA	Filago germanica	1	2	2.5	1	B
P24	222566	3157731	355	20	345	425	NA	Umbilicus gaditanus	1	1	9	11	B
P24	222566	3157731	355	20	345	425	NA	Umbilicus gaditanus	1	2	5.5	6.5	B
P24	222566	3157731	355	20	345	425	NA	Umbilicus gaditanus	1	3	3.5	4	B
P24	222566	3157731	355	20	345	425	NA	Umbilicus gaditanus	1	4	3.5	6	B
P24	222566	3157731	355	20	345	425	NA	Umbilicus gaditanus	1	5	2.5	1	B
P24	222566	3157731	355	20	345	425	NA	Umbilicus gaditanus	1	6	2	1	B
P24	222566	3157731	355	20	345	425	NA	Umbilicus gaditanus	1	7	1.5	1	B
P24	222566	3157731	355	20	345	425	NA	Monanthes muralis	1	1	1	2	B
P24	222566	3157731	355	20	345	425	NA	Monanthes muralis	1	2	1	2	B
P24	222566	3157731	355	20	345	425	NA	Monanthes muralis	1	3	1	2	B
P24	222566	3157731	355	20	345	425	NA	Monanthes muralis	1	4	1	2	B
P24	222566	3157731	355	20	345	425	NA	Monanthes muralis	1	5	0.5	0.5	B
P24	222566	3157731	355	20	345	425	NA	Monanthes muralis	1	6	0.5	0.5	B
P24	222566	3157731	355	20	345	425	NA	Monanthes muralis	1	7	0.5	0.5	B
P24	222566	3157731	355	20	345	425	NA	Monanthes muralis	1	8	2.5	5	B
P24	222566	3157731	355	20	345	425	NA	Monanthes muralis	1	9	1.5	1.5	B
P24	222566	3157731	355	20	345	425	NA	Polycarpea aristata	1	1	1	0.5	B
P24	222566	3157731	355	20	345	425	NA	Polycarpea aristata	1	2	1	0.5	B
P24	222566	3157731	355	20	345	425	NA	Polycarpea aristata	1	3	1	0.5	B
P24	222566	3157731	355	20	345	425	NA	Polycarpea aristata	1	4	0.5	2	B
P24	222566	3157731	355	20	345	425	NA	Polycarpea aristata	1	5	0.5	2	B
P24	222566	3157731	355	20	345	425	NA	Polycarpea aristata	1	6	1	0.5	B
P24	222566	3157731	355	20	345	425	NA	Polycarpea aristata	1	7	1	0.5	B
P24	222566	3157731	355	20	345	425	NA	Polycarpea aristata	1	8	1	0.5	B
P24	222566	3157731	355	20	345	425	NA	Polycarpea aristata	1	9	1	0.5	B
P24	222566	3157731	355	20	345	425	NA	Polycarpea aristata	1	10	1	0.5	B
P24	222566	3157731	355	20	345	425	NA	Polycarpea aristata	1	11	1	0.5	B
P24	222566	3157731	355	20	345	425	NA	Polycarpea aristata	1	12	1	0.5	B
P24	222566	3157731	355	20	345	425	NA	Polycarpea aristata	1	13	1	0.5	B
P24	222566	3157731	355	20	345	425	NA	Polycarpea aristata	1	14	1	0.5	B
P24	222566	3157731	355	20	345	425	NA	Polycarpea aristata	1	15	1	0.5	B
P24	222566	3157731	355	20	345	425	NA	Polycarpea aristata	1	16	1	0.5	B
P24	222566	3157731	355	20	345	425	NA	Polycarpea aristata	1	17	1	0.5	B
P24	222566	3157731	355	20	345	425	NA	Polycarpea aristata	1	18	1	0.5	B
P24	222566	3157731	355	20	345	425	NA	Polycarpea aristata	1	19	1	0.5	B
P24	222566	3157731	355	20	345	425	NA	Polycarpea aristata	1	20	1	0.5	B
P24	222566	3157731	355	20	345	425	NA	Polycarpea aristata	1	21	1	0.5	B
P24	222566	3157731	355	20	345	425	NA	Polycarpea aristata	1	22	1	0.5	B
P24	222566	3157731	355	20	345	425	NA	Polycarpea aristata	1	23	1	0.5	B
P24	222566	3157731	355	20	345	425	NA	Polycarpea aristata	1	24	1	0.5	B
P24	222566	3157731	355	20	345	425	NA	Polycarpea aristata	1	25	1	0.5	B
P24	222566	3157731	355	20	345	425	NA	Polycarpea aristata	1	26	1	0.5	B
P24	222566	3157731	355	20	345	425	NA	Polycarpea aristata	1	27	1	0.5	B
P24	222566	3157731	355	20	345	425	NA	Polycarpea aristata	1	28	1	0.5	B
P24	222566	3157731	355	20	345	425	NA	Polycarpea aristata	1	29	1	0.5	B
P24	222566	3157731	355	20	345	425	NA	Polycarpea aristata	1	30	1	0.5	B
P24	222566	3157731	355	20	345	425	NA	Polycarpea aristata	1	31	1	0.5	B
P24	222566	3157731	355	20	345	425	NA	Polycarpea aristata	1	32	1	0.5	B
P24	222566	3157731	355	20	345	425	NA	Polycarpea aristata	1	33	1	0.5	B
P24	222566	3157731	355	20	345	425	NA	Polycarpea aristata	1	34	1	0.5	B
P24	222566	3157731	355	20	345	425	NA	Polycarpea aristata	1	35	1	0.5	B
P24	222566	3157731	355	20	345	425	NA	Polycarpea aristata	1	36	1	0.5	B
P24	222566	3157731	355	20	345	425	NA	Polycarpea aristata	1	37	1	0.5	B
P24	222566	3157731	355	20	345	425	NA	Polycarpea aristata	1	38	1	0.5	B
P24	222566	3157731	355	20	345	425	NA	Polycarpea aristata	1	39	1	0.5	B
P24	222566	3157731	355	20	345	425	NA	Polycarpea aristata	1	40	1	0.5	B
P24	222566	3157731	355	20	345	425	NA	Polycarpea aristata	1	41	1	0.5	B
P24	222566	3157731	355	20	345	425	NA	Polycarpea aristata	1	42	1	0.5	B
P24	222566	3157731	355	20	345	425	NA	Polycarpea aristata	1	43	1	0.5	B
P24	222566	3157731	355	20	345	425	NA	Polycarpea aristata	1	44	1	0.5	B
P24	222566	3157731	355	20	345	425	NA	Polycarpea aristata	1	45	1	0.5	B
P24	222566	3157731	355	20	345	425	NA	Polycarpea aristata	1	46	1	0.5	B
P24	222566	3157731	355	20	345	425	NA	Polycarpea aristata	1	47	1	0.5	B
P24	222566	3157731	355	20	345	425	NA	Polycarpea aristata	1	48	1	0.5	B
P24	222566	3157731	355	20	345	425	NA	Polycarpea aristata	1	49	1	0.5	B
P24	222566	3157731	355	20	345	425	NA	Polycarpea aristata	1	50	1	0.5	B
P24	222566	3157731	355	20	345	425	NA	Polycarpea aristata	1	51	1	0.5	B
P24	222566	3157731	355	20	345	425	NA	Polycarpea aristata	1	52	1	0.5	B
P24	222566	3157731	355	20	345	425	NA	Polycarpea aristata	1	53	1	0.5	B
P24	222566	3157731	355	20	345	425	NA	Polycarpea aristata	1	54	1	0.5	B
P24	222566	3157731	355	20	345	425	NA	Polycarpea aristata	1	55	1	0.5	B
P24	222566	3157731	355	20	345	425	NA	Polycarpea aristata	1	56	1	0.5	B
P24	222566	3157731	355	20	345	425	NA	Polycarpea aristata	1	57	1	0.5	B
P24	222566	3157731	355	20	345	425	NA	Polycarpea aristata	1	58	1	0.5	B
P24	222566	3157731	355	20	345	425	NA	Polycarpea aristata	1	59	1	0.5	B
P24	222566	3157731	355	20	345	425	NA	Polycarpea aristata	1	60	1	0.5	B
P24	222566	3157731	355	20	345	425	NA	Polycarpea aristata	1	61	1	0.5	B
P24	222566	3157731	355	20	345	425	NA	Polycarpea aristata	1	62	1	0.5	B
P24	222566	3157731	355	20	345	425	NA	Polycarpea aristata	1	63	1	0.5	B
P24	222566	3157731	355	20	345	425	NA	Polycarpea aristata	1	64	1	0.5	B
P24	222566	3157731	355	20	345	425	NA	Polycarpea aristata	1	65	1	0.5	B
P24	222566	3157731	355	20	345	425	NA	Polycarpea aristata	1	66	1	0.5	B
P24	222566	3157731	355	20	345	425	NA	Polycarpea aristata	1	67	1	0.5	B
P24	222566	3157731	355	20	345	425	NA	Polycarpea aristata	1	68	1	0.5	B
P24	222566	3157731	355	20	345	425	NA	Polycarpea aristata	1	69	1	0.5	B
P24	222566	3157731	355	20	345	425	NA	Polycarpea aristata	1	70	1	0.5	B
P24	222566	3157731	355	20	345	425	NA	Polycarpea aristata	1	71	1	0.5	B
P24	222566	3157731	355	20	345	425	NA	Polycarpea aristata	1	72	1	0.5	B
P24	222566	3157731	355	20	345	425	NA	Polycarpea aristata	1	73	1	0.5	B
P24	222566	3157731	355	20	345	425	NA	Polycarpea aristata	1	74	1	0.5	B
P24	222566	3157731	355	20	345	425	NA	Polycarpea aristata	1	75	1	0.5	B
P24	222566	3157731	355	20	345	425	NA	Polycarpea aristata	1	76	1	0.5	B
P24	222566	3157731	355	20	345	425	NA	Polycarpea aristata	1	77	1	0.5	B
P24	222566	3157731	355	20	345	425	NA	Polycarpea aristata	1	78	1	0.5	B
P24	222566	3157731	355	20	345	425	NA	Polycarpea aristata	1	79	1	0.5	B
P24	222566	3157731	355	20	345	425	NA	Polycarpea aristata	1	80	1	0.5	B
P24	222566	3157731	355	20	345	425	NA	Polycarpea aristata	1	81	1	0.5	B
P24	222566	3157731	355	20	345	425	NA	Polycarpea aristata	1	82	1	0.5	B
P24	222566	3157731	355	20	345	425	NA	Polycarpea aristata	1	83	1	0.5	B
P24	222566	3157731	355	20	345	425	NA	Polycarpea aristata	1	84	1	0.5	B
P24	222566	3157731	355	20	345	425	NA	Polycarpea aristata	1	85	1	0.5	B
P24	222566	3157731	355	20	345	425	NA	Polycarpea aristata	1	86	1	0.5	B
P24	222566	3157731	355	20	345	425	NA	Polycarpea aristata	1	87	1	0.5	B
P24	222566	3157731	355	20	345	425	NA	Polycarpea aristata	1	88	1	0.5	B
P24	222566	3157731	355	20	345	425	NA	Polycarpea aristata	1	89	1	0.5	B
P24	222566	3157731	355	20	345	425	NA	Polycarpea aristata	1	90	1	0.5	B
P24	222566	3157731	355	20	345	425	NA	Polycarpea aristata	1	91	1	0.5	B
P24	222566	3157731	355	20	345	425	NA	Polycarpea aristata	1	92	1	0.5	B
P24	222566	3157731	355	20	345	425	NA	Aira caryophyllea	1	1	4	0.5	B
P24	222566	3157731	355	20	345	425	NA	Aira caryophyllea	1	2	6	2	B
P24	222566	3157731	355	20	345	425	NA	Aira caryophyllea	1	3	3	0.5	B
P24	222566	3157731	355	20	345	425	NA	Aira caryophyllea	1	4	4	1.5	B
P24	222566	3157731	355	20	345	425	NA	Aira caryophyllea	1	5	3	1.5	B
P24	222566	3157731	355	20	345	425	NA	Aira caryophyllea	1	6	5	1.5	B
P24	222566	3157731	355	20	345	425	NA	Aira caryophyllea	1	7	3	1.5	B
P24	222566	3157731	355	20	345	425	NA	Aira caryophyllea	1	8	3	1	B
P24	222566	3157731	355	20	345	425	NA	Aira caryophyllea	1	9	3	1	B
P24	222566	3157731	355	20	345	425	NA	Aira caryophyllea	1	10	3	1	B
P24	222566	3157731	355	20	345	425	NA	Aira caryophyllea	1	11	NA	NA	B
P24	222566	3157731	355	20	345	425	NA	Aira caryophyllea	1	12	NA	NA	B
P24	222566	3157731	355	20	345	425	NA	Aira caryophyllea	1	13	NA	NA	B
P24	222566	3157731	355	20	345	425	NA	Aira caryophyllea	1	14	NA	NA	B
P24	222566	3157731	355	20	345	425	NA	Aira caryophyllea	1	15	NA	NA	B
P24	222566	3157731	355	20	345	425	NA	Aira caryophyllea	1	16	NA	NA	B
P24	222566	3157731	355	20	345	425	NA	Aira caryophyllea	1	17	NA	NA	B
P25	222582	3157716	135	25	330	330	NA	Hemionitis gluckuk	1	1	6.5	9.5	B
P25	222582	3157716	135	25	330	330	NA	Hemionitis gluckuk	1	2	2	2	B
P25	222582	3157716	135	25	330	330	NA	Hemionitis gluckuk	1	3	8	9	B
P25	222582	3157716	135	25	330	330	NA	Hemionitis gluckuk	1	4	4	7	B
P25	222582	3157716	135	25	330	330	NA	Hemionitis gluckuk	1	5	17	10	B
P25	222582	3157716	135	25	330	330	NA	Davallia canariensis	1	1	9	11.5	B
P25	222582	3157716	135	25	330	330	NA	Cosentinia vellea ssp. bivalens	1	1	4.5	4.5	B
P25	222582	3157716	135	25	330	330	NA	Cosentinia vellea ssp. bivalens	1	2	3	3	B
P25	222582	3157716	135	25	330	330	NA	Brassica oleracea	1	1	3	2	B
P25	222582	3157716	135	25	330	330	NA	Aira caryophyllea	1	1	4	1.5	B
P25	222582	3157716	135	25	330	330	NA	Aira caryophyllea	1	2	8	2	B
P25	222582	3157716	135	25	330	330	NA	Aira caryophyllea	1	3	4	1.5	B
P25	222582	3157716	135	25	330	330	NA	Aira caryophyllea	1	4	8	2.5	B
P25	222582	3157716	135	25	330	330	NA	Aira caryophyllea	1	5	4	1	B
P25	222582	3157716	135	25	330	330	NA	Aira caryophyllea	1	6	5	2	B
P25	222582	3157716	135	25	330	330	NA	Aira caryophyllea	1	7	5	2	B
P25	222582	3157716	135	25	330	330	NA	Aira caryophyllea	1	8	9	3.5	B
P25	222582	3157716	135	25	330	330	NA	Aira caryophyllea	1	9	6	1.5	B
P25	222582	3157716	135	25	330	330	NA	Aira caryophyllea	1	10	5	1.5	B
P25	222582	3157716	135	25	330	330	NA	Aira caryophyllea	1	11	NA	NA	B
P25	222582	3157716	135	25	330	330	NA	Aira caryophyllea	1	12	NA	NA	B
P25	222582	3157716	135	25	330	330	NA	Aira caryophyllea	1	13	NA	NA	B
P25	222582	3157716	135	25	330	330	NA	Aira caryophyllea	1	14	NA	NA	B
P25	222582	3157716	135	25	330	330	NA	Aira caryophyllea	1	15	NA	NA	B
P25	222582	3157716	135	25	330	330	NA	Aira caryophyllea	1	16	NA	NA	B
P25	222582	3157716	135	25	330	330	NA	Aira caryophyllea	1	17	NA	NA	B
P25	222582	3157716	135	25	330	330	NA	Aira caryophyllea	1	18	NA	NA	B
P25	222582	3157716	135	25	330	330	NA	Aira caryophyllea	1	19	NA	NA	B
P25	222582	3157716	135	25	330	330	NA	Aira caryophyllea	1	20	NA	NA	B
P25	222582	3157716	135	25	330	330	NA	Aira caryophyllea	1	21	NA	NA	B
P25	222582	3157716	135	25	330	330	NA	Aira caryophyllea	1	22	NA	NA	B
P25	222582	3157716	135	25	330	330	NA	Aira caryophyllea	1	23	NA	NA	B
P25	222582	3157716	135	25	330	330	NA	Aira caryophyllea	1	24	NA	NA	B
P25	222582	3157716	135	25	330	330	NA	Aira caryophyllea	1	25	NA	NA	B
P25	222582	3157716	135	25	330	330	NA	Aira caryophyllea	1	26	NA	NA	B
P25	222582	3157716	135	25	330	330	NA	Aira caryophyllea	1	27	NA	NA	B
P25	222582	3157716	135	25	330	330	NA	Aira caryophyllea	1	28	NA	NA	B
P25	222582	3157716	135	25	330	330	NA	Aira caryophyllea	1	29	NA	NA	B
P25	222582	3157716	135	25	330	330	NA	Aira caryophyllea	1	30	NA	NA	B
P25	222582	3157716	135	25	330	330	NA	Aira caryophyllea	1	31	NA	NA	B
P25	222582	3157716	135	25	330	330	NA	Aira caryophyllea	1	32	NA	NA	B
P25	222582	3157716	135	25	330	330	NA	Aira caryophyllea	1	33	NA	NA	B
P25	222582	3157716	135	25	330	330	NA	Aira caryophyllea	1	34	NA	NA	B
P25	222582	3157716	135	25	330	330	NA	Aira caryophyllea	1	35	NA	NA	B
P25	222582	3157716	135	25	330	330	NA	Aira caryophyllea	1	36	NA	NA	B
P25	222582	3157716	135	25	330	330	NA	Aira caryophyllea	1	37	NA	NA	B
P25	222582	3157716	135	25	330	330	NA	Aira caryophyllea	1	38	NA	NA	B
P25	222582	3157716	135	25	330	330	NA	Aira caryophyllea	1	39	NA	NA	B
P25	222582	3157716	135	25	330	330	NA	Aira caryophyllea	1	40	NA	NA	B
P25	222582	3157716	135	25	330	330	NA	Aira caryophyllea	1	41	NA	NA	B
P25	222582	3157716	135	25	330	330	NA	Aira caryophyllea	1	42	NA	NA	B
P25	222582	3157716	135	25	330	330	NA	Aira caryophyllea	1	43	NA	NA	B
P25	222582	3157716	135	25	330	330	NA	Aira caryophyllea	1	44	NA	NA	B
P25	222582	3157716	135	25	330	330	NA	Aira caryophyllea	1	45	NA	NA	B
P25	222582	3157716	135	25	330	330	NA	Aira caryophyllea	1	46	NA	NA	B
P25	222582	3157716	135	25	330	330	NA	Aira caryophyllea	1	47	NA	NA	B
P25	222582	3157716	135	25	330	330	NA	Aira caryophyllea	1	48	NA	NA	B
P25	222582	3157716	135	25	330	330	NA	Aira caryophyllea	1	49	NA	NA	B
P25	222582	3157716	135	25	330	330	NA	Aira caryophyllea	1	50	NA	NA	B
P25	222582	3157716	135	25	330	330	NA	Aira caryophyllea	1	51	NA	NA	B
P25	222582	3157716	135	25	330	330	NA	Aira caryophyllea	1	52	NA	NA	B
P25	222582	3157716	135	25	330	330	NA	Aira caryophyllea	1	53	NA	NA	B
P25	222582	3157716	135	25	330	330	NA	Aira caryophyllea	1	54	NA	NA	B
P25	222582	3157716	135	25	330	330	NA	Aira caryophyllea	1	55	NA	NA	B
P25	222582	3157716	135	25	330	330	NA	Aira caryophyllea	1	56	NA	NA	B
P25	222582	3157716	135	25	330	330	NA	Aira caryophyllea	1	57	NA	NA	B
P25	222582	3157716	135	25	330	330	NA	Aira caryophyllea	1	58	NA	NA	B
P25	222582	3157716	135	25	330	330	NA	Aira caryophyllea	1	59	NA	NA	B
P25	222582	3157716	135	25	330	330	NA	Aira caryophyllea	1	60	NA	NA	B
P25	222582	3157716	135	25	330	330	NA	Aira caryophyllea	1	61	NA	NA	B
P25	222582	3157716	135	25	330	330	NA	Aira caryophyllea	1	62	NA	NA	B
P25	222582	3157716	135	25	330	330	NA	Aira caryophyllea	1	63	NA	NA	B
P25	222582	3157716	135	25	330	330	NA	Aira caryophyllea	1	64	NA	NA	B
P25	222582	3157716	135	25	330	330	NA	Aira caryophyllea	1	65	NA	NA	B
P25	222582	3157716	135	25	330	330	NA	Hemionitis guanchica	1	1	1.5	5	B
P25	222582	3157716	135	25	330	330	NA	Tuberaria guttata	1	1	3	5	B
P25	222582	3157716	135	25	330	330	NA	Tuberaria guttata	1	2	2.5	3	B
P25	222582	3157716	135	25	330	330	NA	Tuberaria guttata	1	3	2.5	5	B
P25	222582	3157716	135	25	330	330	NA	Tuberaria guttata	1	4	1.5	2.5	B
P25	222582	3157716	135	25	330	330	NA	Tuberaria guttata	1	5	1.5	2	B
P25	222582	3157716	135	25	330	330	NA	Tuberaria guttata	1	6	1	2	B
P25	222582	3157716	135	25	330	330	NA	Tuberaria guttata	1	7	3	3	B
P25	222582	3157716	135	25	330	330	NA	Tuberaria guttata	1	8	0.5	2	B
P25	222582	3157716	135	25	330	330	NA	Tuberaria guttata	1	9	1	1	B
P25	222582	3157716	135	25	330	330	NA	Tuberaria guttata	1	10	0.5	0.5	B
P25	222582	3157716	135	25	330	330	NA	Tuberaria guttata	1	11	NA	NA	B
P25	222582	3157716	135	25	330	330	NA	Tuberaria guttata	1	12	NA	NA	B
P25	222582	3157716	135	25	330	330	NA	Tuberaria guttata	1	13	NA	NA	B
P25	222582	3157716	135	25	330	330	NA	Wahlenbergia lobelioides ssp. lobelioides	1	1	4	1.5	B
P25	222582	3157716	135	25	330	330	NA	Polycarpea aristata	1	1	1	4.5	B
P25	222582	3157716	135	25	330	330	NA	Crassula campestris	1	1	1	0.5	B
P25	222582	3157716	135	25	330	330	NA	Crassula campestris	1	2	1	0.5	B
P25	222582	3157716	135	25	330	330	NA	Crassula campestris	1	3	1	0.5	B
P25	222582	3157716	135	25	330	330	NA	Crassula campestris	1	4	1	0.5	B
P25	222582	3157716	135	25	330	330	NA	Crassula campestris	1	5	1	0.5	B
P25	222582	3157716	135	25	330	330	NA	Crassula campestris	1	6	1	0.5	B
P25	222582	3157716	135	25	330	330	NA	Crassula campestris	1	7	1	0.5	B
P25	222582	3157716	135	25	330	330	NA	Crassula campestris	1	8	0.5	0.5	B
P25	222582	3157716	135	25	330	330	NA	Crassula campestris	1	9	0.5	0.5	B
P25	222582	3157716	135	25	330	330	NA	Crassula campestris	1	10	0.5	0.5	B
P25	222582	3157716	135	25	330	330	NA	Crassula campestris	1	11	NA	NA	B
P25	222582	3157716	135	25	330	330	NA	Crassula campestris	1	12	NA	NA	B
P25	222582	3157716	135	25	330	330	NA	Crassula campestris	1	13	NA	NA	B
P25	222582	3157716	135	25	330	330	NA	Crassula campestris	1	14	NA	NA	B
P25	222582	3157716	135	25	330	330	NA	Crassula campestris	1	15	NA	NA	B
P25	222582	3157716	135	25	330	330	NA	Crassula campestris	1	16	NA	NA	B
P25	222582	3157716	135	25	330	330	NA	Crassula campestris	1	17	NA	NA	B
P25	222582	3157716	135	25	330	330	NA	Crassula campestris	1	18	NA	NA	B
P25	222582	3157716	135	25	330	330	NA	Crassula campestris	1	19	NA	NA	B
P25	222582	3157716	135	25	330	330	NA	Crassula campestris	1	20	NA	NA	B
P25	222582	3157716	135	25	330	330	NA	Crassula campestris	1	21	NA	NA	B
P26	222588	3157724	NA	25	405	405	NA	Hemionitis gluckuk	1	1	4	6	B
P26	222588	3157724	NA	25	405	405	NA	Hemionitis gluckuk	1	2	5	6	B
P26	222588	3157724	NA	25	405	405	NA	Hemionitis gluckuk	1	3	4.5	8.5	B
P26	222588	3157724	NA	25	405	405	NA	Hemionitis gluckuk	1	4	11.5	6	B
P26	222588	3157724	NA	25	405	405	NA	Hemionitis gluckuk	1	5	7.5	10	B
P26	222588	3157724	NA	25	405	405	NA	Aira caryophyllea	1	1	6	2	B
P26	222588	3157724	NA	25	405	405	NA	Aira caryophyllea	1	2	8	2	B
P26	222588	3157724	NA	25	405	405	NA	Aira caryophyllea	1	3	5	1	B
P26	222588	3157724	NA	25	405	405	NA	Aira caryophyllea	1	4	5.5	1.5	B
P26	222588	3157724	NA	25	405	405	NA	Aira caryophyllea	1	5	4.5	1	B
P26	222588	3157724	NA	25	405	405	NA	Aira caryophyllea	1	6	8	2	B
P26	222588	3157724	NA	25	405	405	NA	Wahlenbergia lobelioides ssp. lobelioides	1	1	1	1	B
P26	222588	3157724	NA	25	405	405	NA	Wahlenbergia lobelioides ssp. lobelioides	1	2	0.5	0.5	B
P26	222588	3157724	NA	25	405	405	NA	Wahlenbergia lobelioides ssp. lobelioides	1	3	1.5	1	B
P26	222588	3157724	NA	25	405	405	NA	Wahlenbergia lobelioides ssp. lobelioides	1	4	4.5	2.5	B
P26	222588	3157724	NA	25	405	405	NA	Umbilicus gaditanus	1	1	3.5	3	B
P26	222588	3157724	NA	25	405	405	NA	Tuberaria guttata	1	1	1.5	1.5	B
P26	222588	3157724	NA	25	405	405	NA	Crassula campestris	1	1	1.5	1.5	B
P26	222588	3157724	NA	25	405	405	NA	Crassula campestris	1	2	1.5	1.5	B
P26	222588	3157724	NA	25	405	405	NA	Crassula campestris	1	3	0.5	0.5	B
P26	222588	3157724	NA	25	405	405	NA	Crassula campestris	1	4	0.5	0.5	B
P26	222588	3157724	NA	25	405	405	NA	Crassula campestris	1	5	0.5	0.5	B
P26	222588	3157724	NA	25	405	405	NA	Crassula campestris	1	6	0.5	0.5	B
P26	222588	3157724	NA	25	405	405	NA	Crassula campestris	1	7	0.5	0.5	B
P26	222588	3157724	NA	25	405	405	NA	Hemionitis guanchica	1	1	9	10.5	B
P26	222588	3157724	NA	25	405	405	NA	Hemionitis guanchica	1	2	5.5	9	B
P26	222588	3157724	NA	25	405	405	NA	Hemionitis guanchica	1	3	2.5	2.5	B
P26	222588	3157724	NA	25	405	405	NA	Hemionitis guanchica	1	4	4	1	B
P26	222588	3157724	NA	25	405	405	NA	Hemionitis guanchica	1	5	4	4	B
P26	222588	3157724	NA	25	405	405	NA	Hemionitis guanchica	1	6	5	9	B
P26	222588	3157724	NA	25	405	405	NA	Hemionitis guanchica	1	7	2	5.5	B
P26	222588	3157724	NA	25	405	405	NA	Hemionitis guanchica	1	8	2.5	5.5	B
P26	222588	3157724	NA	25	405	405	NA	Hemionitis guanchica	1	9	5.3	8	B
P26	222588	3157724	NA	25	405	405	NA	Hemionitis guanchica	1	10	2.5	5	B
P26	222588	3157724	NA	25	405	405	NA	Hemionitis guanchica	1	11	NA	NA	B
P26	222588	3157724	NA	25	405	405	NA	Hemionitis guanchica	1	12	NA	NA	B
P26	222588	3157724	NA	25	405	405	NA	Hemionitis guanchica	1	13	NA	NA	B
P26	222588	3157724	NA	25	405	405	NA	Polycarpea aristata	1	1	1	7.5	B
P26	222588	3157724	NA	25	405	405	NA	Polycarpea aristata	1	2	0.7	3.3	B
P27	222588	3157722	100	35	370	535	NA	Aira caryophyllea	1	1	7	2	B
P27	222588	3157722	100	35	370	535	NA	Aira caryophyllea	1	2	4	1	B
P27	222588	3157722	100	35	370	535	NA	Aira caryophyllea	1	3	4.5	1	B
P27	222588	3157722	100	35	370	535	NA	Aira caryophyllea	1	4	5	1	B
P27	222588	3157722	100	35	370	535	NA	Aira caryophyllea	1	5	5	0.5	B
P27	222588	3157722	100	35	370	535	NA	Aira caryophyllea	1	6	6	4	B
P27	222588	3157722	100	35	370	535	NA	Aira caryophyllea	1	7	6	2	B
P27	222588	3157722	100	35	370	535	NA	Aira caryophyllea	1	8	6.5	1	B
P27	222588	3157722	100	35	370	535	NA	Aira caryophyllea	1	9	5	1	B
P27	222588	3157722	100	35	370	535	NA	Aira caryophyllea	1	10	5.5	1	B
P27	222588	3157722	100	35	370	535	NA	Aira caryophyllea	1	11	NA	NA	B
P27	222588	3157722	100	35	370	535	NA	Aira caryophyllea	1	12	NA	NA	B
P27	222588	3157722	100	35	370	535	NA	Aira caryophyllea	1	13	NA	NA	B
P27	222588	3157722	100	35	370	535	NA	Aira caryophyllea	1	14	NA	NA	B
P27	222588	3157722	100	35	370	535	NA	Aira caryophyllea	1	15	NA	NA	B
P27	222588	3157722	100	35	370	535	NA	Aira caryophyllea	1	16	NA	NA	B
P27	222588	3157722	100	35	370	535	NA	Aira caryophyllea	1	17	NA	NA	B
P27	222588	3157722	100	35	370	535	NA	Aira caryophyllea	1	18	NA	NA	B
P27	222588	3157722	100	35	370	535	NA	Aira caryophyllea	1	19	NA	NA	B
P27	222588	3157722	100	35	370	535	NA	Aira caryophyllea	1	20	NA	NA	B
P27	222588	3157722	100	35	370	535	NA	Aira caryophyllea	1	21	NA	NA	B
P27	222588	3157722	100	35	370	535	NA	Aira caryophyllea	1	22	NA	NA	B
P27	222588	3157722	100	35	370	535	NA	Aira caryophyllea	1	23	NA	NA	B
P27	222588	3157722	100	35	370	535	NA	Aira caryophyllea	1	24	NA	NA	B
P27	222588	3157722	100	35	370	535	NA	Aira caryophyllea	1	25	NA	NA	B
P27	222588	3157722	100	35	370	535	NA	Aira caryophyllea	1	26	NA	NA	B
P27	222588	3157722	100	35	370	535	NA	Aira caryophyllea	1	27	NA	NA	B
P27	222588	3157722	100	35	370	535	NA	Aira caryophyllea	1	28	NA	NA	B
P27	222588	3157722	100	35	370	535	NA	Aira caryophyllea	1	29	NA	NA	B
P27	222588	3157722	100	35	370	535	NA	Aira caryophyllea	1	30	NA	NA	B
P27	222588	3157722	100	35	370	535	NA	Aira caryophyllea	1	31	NA	NA	B
P27	222588	3157722	100	35	370	535	NA	Aira caryophyllea	1	32	NA	NA	B
P27	222588	3157722	100	35	370	535	NA	Aira caryophyllea	1	33	NA	NA	B
P27	222588	3157722	100	35	370	535	NA	Aira caryophyllea	1	34	NA	NA	B
P27	222588	3157722	100	35	370	535	NA	Aira caryophyllea	1	35	NA	NA	B
P27	222588	3157722	100	35	370	535	NA	Aira caryophyllea	1	36	NA	NA	B
P27	222588	3157722	100	35	370	535	NA	Hyparrhenia hirta	1	1	6	0.5	B
P27	222588	3157722	100	35	370	535	NA	Hyparrhenia hirta	1	2	8	1.5	B
P27	222588	3157722	100	35	370	535	NA	Hyparrhenia hirta	1	3	0	0.1	B
P27	222588	3157722	100	35	370	535	NA	Hyparrhenia hirta	1	4	4	0.5	B
P27	222588	3157722	100	35	370	535	NA	Hyparrhenia hirta	1	5	3	0.5	B
P27	222588	3157722	100	35	370	535	NA	Hyparrhenia hirta	1	6	5	0.5	B
P27	222588	3157722	100	35	370	535	NA	Hyparrhenia hirta	1	7	9	0.5	B
P27	222588	3157722	100	35	370	535	NA	Hyparrhenia hirta	1	8	4	0.5	B
P27	222588	3157722	100	35	370	535	NA	Hyparrhenia hirta	1	9	5	0.5	B
P27	222588	3157722	100	35	370	535	NA	Hyparrhenia hirta	1	10	5	0.5	B
P27	222588	3157722	100	35	370	535	NA	Hyparrhenia hirta	1	11	NA	NA	B
P27	222588	3157722	100	35	370	535	NA	Hyparrhenia hirta	1	12	NA	NA	B
P27	222588	3157722	100	35	370	535	NA	Hyparrhenia hirta	1	13	NA	NA	B
P27	222588	3157722	100	35	370	535	NA	Hyparrhenia hirta	1	14	NA	NA	B
P27	222588	3157722	100	35	370	535	NA	Hyparrhenia hirta	1	15	NA	NA	B
P27	222588	3157722	100	35	370	535	NA	Hyparrhenia hirta	1	16	NA	NA	B
P27	222588	3157722	100	35	370	535	NA	Hyparrhenia hirta	1	17	NA	NA	B
P27	222588	3157722	100	35	370	535	NA	Hyparrhenia hirta	1	18	NA	NA	B
P27	222588	3157722	100	35	370	535	NA	Hyparrhenia hirta	1	19	NA	NA	B
P27	222588	3157722	100	35	370	535	NA	Hyparrhenia hirta	1	20	NA	NA	B
P27	222588	3157722	100	35	370	535	NA	Hyparrhenia hirta	1	21	NA	NA	B
P27	222588	3157722	100	35	370	535	NA	Hyparrhenia hirta	1	22	NA	NA	B
P27	222588	3157722	100	35	370	535	NA	Hyparrhenia hirta	1	23	NA	NA	B
P27	222588	3157722	100	35	370	535	NA	Hyparrhenia hirta	1	24	NA	NA	B
P27	222588	3157722	100	35	370	535	NA	Hyparrhenia hirta	1	25	NA	NA	B
P27	222588	3157722	100	35	370	535	NA	Hyparrhenia hirta	1	26	NA	NA	B
P27	222588	3157722	100	35	370	535	NA	Hyparrhenia hirta	1	27	NA	NA	B
P27	222588	3157722	100	35	370	535	NA	Hyparrhenia hirta	1	28	NA	NA	B
P27	222588	3157722	100	35	370	535	NA	Hyparrhenia hirta	1	29	NA	NA	B
P27	222588	3157722	100	35	370	535	NA	Hyparrhenia hirta	1	30	NA	NA	B
P27	222588	3157722	100	35	370	535	NA	Hyparrhenia hirta	1	31	NA	NA	B
P27	222588	3157722	100	35	370	535	NA	Hyparrhenia hirta	1	32	NA	NA	B
P27	222588	3157722	100	35	370	535	NA	Hyparrhenia hirta	1	33	NA	NA	B
P27	222588	3157722	100	35	370	535	NA	Hyparrhenia hirta	1	34	NA	NA	B
P27	222588	3157722	100	35	370	535	NA	Hyparrhenia hirta	1	35	NA	NA	B
P27	222588	3157722	100	35	370	535	NA	Hyparrhenia hirta	1	36	NA	NA	B
P27	222588	3157722	100	35	370	535	NA	Hyparrhenia hirta	1	37	NA	NA	B
P27	222588	3157722	100	35	370	535	NA	Hyparrhenia hirta	1	38	NA	NA	B
P27	222588	3157722	100	35	370	535	NA	Hyparrhenia hirta	1	39	NA	NA	B
P27	222588	3157722	100	35	370	535	NA	Hyparrhenia hirta	1	40	NA	NA	B
P27	222588	3157722	100	35	370	535	NA	Hyparrhenia hirta	1	41	NA	NA	B
P27	222588	3157722	100	35	370	535	NA	Hyparrhenia hirta	1	42	NA	NA	B
P27	222588	3157722	100	35	370	535	NA	Hyparrhenia hirta	1	43	NA	NA	B
P27	222588	3157722	100	35	370	535	NA	Hyparrhenia hirta	1	44	NA	NA	B
P27	222588	3157722	100	35	370	535	NA	Hyparrhenia hirta	1	45	NA	NA	B
P27	222588	3157722	100	35	370	535	NA	Hyparrhenia hirta	1	46	NA	NA	B
P27	222588	3157722	100	35	370	535	NA	Hyparrhenia hirta	1	47	NA	NA	B
P27	222588	3157722	100	35	370	535	NA	Hyparrhenia hirta	1	48	NA	NA	B
P27	222588	3157722	100	35	370	535	NA	Hyparrhenia hirta	1	49	NA	NA	B
P27	222588	3157722	100	35	370	535	NA	Hyparrhenia hirta	1	50	NA	NA	B
P27	222588	3157722	100	35	370	535	NA	Hyparrhenia hirta	1	51	NA	NA	B
P27	222588	3157722	100	35	370	535	NA	Hyparrhenia hirta	1	52	NA	NA	B
P27	222588	3157722	100	35	370	535	NA	Hyparrhenia hirta	1	53	NA	NA	B
P27	222588	3157722	100	35	370	535	NA	Hyparrhenia hirta	1	54	NA	NA	B
P27	222588	3157722	100	35	370	535	NA	Hyparrhenia hirta	1	55	NA	NA	B
P27	222588	3157722	100	35	370	535	NA	Hyparrhenia hirta	1	56	NA	NA	B
P27	222588	3157722	100	35	370	535	NA	Hyparrhenia hirta	1	57	NA	NA	B
P27	222588	3157722	100	35	370	535	NA	Hyparrhenia hirta	1	58	NA	NA	B
P27	222588	3157722	100	35	370	535	NA	Hyparrhenia hirta	1	59	NA	NA	B
P27	222588	3157722	100	35	370	535	NA	Hyparrhenia hirta	1	60	NA	NA	B
P27	222588	3157722	100	35	370	535	NA	Hyparrhenia hirta	1	61	NA	NA	B
P27	222588	3157722	100	35	370	535	NA	Hyparrhenia hirta	1	62	NA	NA	B
P27	222588	3157722	100	35	370	535	NA	Hyparrhenia hirta	1	63	NA	NA	B
P27	222588	3157722	100	35	370	535	NA	Hyparrhenia hirta	1	64	NA	NA	B
P27	222588	3157722	100	35	370	535	NA	Hyparrhenia hirta	1	65	NA	NA	B
P27	222588	3157722	100	35	370	535	NA	Hyparrhenia hirta	1	66	NA	NA	B
P27	222588	3157722	100	35	370	535	NA	Hyparrhenia hirta	1	67	NA	NA	B
P27	222588	3157722	100	35	370	535	NA	Hyparrhenia hirta	1	68	NA	NA	B
P27	222588	3157722	100	35	370	535	NA	Hyparrhenia hirta	1	69	NA	NA	B
P27	222588	3157722	100	35	370	535	NA	Hyparrhenia hirta	1	70	NA	NA	B
P27	222588	3157722	100	35	370	535	NA	Hyparrhenia hirta	1	71	NA	NA	B
P27	222588	3157722	100	35	370	535	NA	Hyparrhenia hirta	1	72	NA	NA	B
P27	222588	3157722	100	35	370	535	NA	Hyparrhenia hirta	1	73	NA	NA	B
P27	222588	3157722	100	35	370	535	NA	Hyparrhenia hirta	1	74	NA	NA	B
P27	222588	3157722	100	35	370	535	NA	Hyparrhenia hirta	1	75	NA	NA	B
P27	222588	3157722	100	35	370	535	NA	Tuberaria guttata	1	1	5	3.5	B
P27	222588	3157722	100	35	370	535	NA	Tuberaria guttata	1	2	2	3	B
P27	222588	3157722	100	35	370	535	NA	Tuberaria guttata	1	3	1.5	3	B
P27	222588	3157722	100	35	370	535	NA	Tuberaria guttata	1	4	1	1	B
P27	222588	3157722	100	35	370	535	NA	Umbilicus gaditanus	1	1	2.5	2	B
P27	222588	3157722	100	35	370	535	NA	Umbilicus gaditanus	1	2	1	1	B
P27	222588	3157722	100	35	370	535	NA	Umbilicus gaditanus	1	3	1	1	B
P27	222588	3157722	100	35	370	535	NA	Umbilicus gaditanus	1	4	1.5	1.5	B
P27	222588	3157722	100	35	370	535	NA	Umbilicus gaditanus	1	5	1.5	1.5	B
P27	222588	3157722	100	35	370	535	NA	Umbilicus gaditanus	1	6	1.5	1.5	B
P27	222588	3157722	100	35	370	535	NA	Umbilicus gaditanus	1	7	1.5	1.5	B
P27	222588	3157722	100	35	370	535	NA	Umbilicus gaditanus	1	8	1.5	1.5	B
P27	222588	3157722	100	35	370	535	NA	Umbilicus gaditanus	1	9	1.5	1.5	B
P27	222588	3157722	100	35	370	535	NA	Umbilicus gaditanus	1	10	1.5	1.5	B
P27	222588	3157722	100	35	370	535	NA	Umbilicus gaditanus	1	11	1.5	1.5	B
P27	222588	3157722	100	35	370	535	NA	Umbilicus gaditanus	1	12	1.5	1.5	B
P27	222588	3157722	100	35	370	535	NA	Umbilicus gaditanus	1	13	1.5	1.5	B
P27	222588	3157722	100	35	370	535	NA	Umbilicus gaditanus	1	14	NA	NA	B
P27	222588	3157722	100	35	370	535	NA	Umbilicus gaditanus	1	15	NA	NA	B
P27	222588	3157722	100	35	370	535	NA	Umbilicus gaditanus	1	16	NA	NA	B
P27	222588	3157722	100	35	370	535	NA	Umbilicus gaditanus	1	17	NA	NA	B
P27	222588	3157722	100	35	370	535	NA	Umbilicus gaditanus	1	18	NA	NA	B
P27	222588	3157722	100	35	370	535	NA	Umbilicus gaditanus	1	19	NA	NA	B
P27	222588	3157722	100	35	370	535	NA	Umbilicus gaditanus	1	20	NA	NA	B
P27	222588	3157722	100	35	370	535	NA	Umbilicus gaditanus	1	21	NA	NA	B
P27	222588	3157722	100	35	370	535	NA	Umbilicus gaditanus	1	22	NA	NA	B
P27	222588	3157722	100	35	370	535	NA	Crassula campestris	1	1	1	0.5	B
P27	222588	3157722	100	35	370	535	NA	Crassula campestris	1	2	1	0.5	B
P27	222588	3157722	100	35	370	535	NA	Crassula campestris	1	3	1	0.5	B
P27	222588	3157722	100	35	370	535	NA	Crassula campestris	1	4	1	0.5	B
P27	222588	3157722	100	35	370	535	NA	Crassula campestris	1	5	1	0.5	B
P27	222588	3157722	100	35	370	535	NA	Crassula campestris	1	6	1	0.5	B
P27	222588	3157722	100	35	370	535	NA	Crassula campestris	1	7	1	0.5	B
P27	222588	3157722	100	35	370	535	NA	Crassula campestris	1	8	1	0.5	B
P27	222588	3157722	100	35	370	535	NA	Crassula campestris	1	9	1	0.5	B
P27	222588	3157722	100	35	370	535	NA	Crassula campestris	1	10	1.5	0.5	B
P27	222588	3157722	100	35	370	535	NA	Crassula campestris	1	11	NA	NA	B
P27	222588	3157722	100	35	370	535	NA	Crassula campestris	1	12	NA	NA	B
P27	222588	3157722	100	35	370	535	NA	Crassula campestris	1	13	NA	NA	B
P27	222588	3157722	100	35	370	535	NA	Crassula campestris	1	14	NA	NA	B
P27	222588	3157722	100	35	370	535	NA	Crassula campestris	1	15	NA	NA	B
P27	222588	3157722	100	35	370	535	NA	Crassula campestris	1	16	NA	NA	B
P27	222588	3157722	100	35	370	535	NA	Crassula campestris	1	17	NA	NA	B
P27	222588	3157722	100	35	370	535	NA	Crassula campestris	1	18	NA	NA	B
P27	222588	3157722	100	35	370	535	NA	Crassula campestris	1	19	NA	NA	B
P27	222588	3157722	100	35	370	535	NA	Crassula campestris	1	20	NA	NA	B
P27	222588	3157722	100	35	370	535	NA	Crassula campestris	1	21	NA	NA	B
P27	222588	3157722	100	35	370	535	NA	Crassula campestris	1	22	NA	NA	B
P27	222588	3157722	100	35	370	535	NA	Crassula campestris	1	23	NA	NA	B
P27	222588	3157722	100	35	370	535	NA	Crassula campestris	1	24	NA	NA	B
P27	222588	3157722	100	35	370	535	NA	Crassula campestris	1	25	NA	NA	B
P27	222588	3157722	100	35	370	535	NA	Crassula campestris	1	26	NA	NA	B
P27	222588	3157722	100	35	370	535	NA	Crassula campestris	1	27	NA	NA	B
P27	222588	3157722	100	35	370	535	NA	Crassula campestris	1	28	NA	NA	B
P27	222588	3157722	100	35	370	535	NA	Crassula campestris	1	29	NA	NA	B
P27	222588	3157722	100	35	370	535	NA	Crassula campestris	1	30	NA	NA	B
P27	222588	3157722	100	35	370	535	NA	Crassula campestris	1	31	NA	NA	B
P27	222588	3157722	100	35	370	535	NA	Crassula campestris	1	32	NA	NA	B
P27	222588	3157722	100	35	370	535	NA	Crassula campestris	1	33	NA	NA	B
P27	222588	3157722	100	35	370	535	NA	Crassula campestris	1	34	NA	NA	B
P27	222588	3157722	100	35	370	535	NA	Crassula campestris	1	35	NA	NA	B
P27	222588	3157722	100	35	370	535	NA	Crassula campestris	1	36	NA	NA	B
P27	222588	3157722	100	35	370	535	NA	Crassula campestris	1	37	NA	NA	B
P27	222588	3157722	100	35	370	535	NA	Crassula campestris	1	38	NA	NA	B
P27	222588	3157722	100	35	370	535	NA	Crassula campestris	1	39	NA	NA	B
P27	222588	3157722	100	35	370	535	NA	Crassula campestris	1	40	NA	NA	B
P27	222588	3157722	100	35	370	535	NA	Crassula campestris	1	41	NA	NA	B
P27	222588	3157722	100	35	370	535	NA	Crassula campestris	1	42	NA	NA	B
P27	222588	3157722	100	35	370	535	NA	Crassula campestris	1	43	NA	NA	B
P27	222588	3157722	100	35	370	535	NA	Crassula campestris	1	44	NA	NA	B
P27	222588	3157722	100	35	370	535	NA	Crassula campestris	1	45	NA	NA	B
P27	222588	3157722	100	35	370	535	NA	Crassula campestris	1	46	NA	NA	B
P27	222588	3157722	100	35	370	535	NA	Crassula campestris	1	47	NA	NA	B
P27	222588	3157722	100	35	370	535	NA	Crassula campestris	1	48	NA	NA	B
P27	222588	3157722	100	35	370	535	NA	Crassula campestris	1	49	NA	NA	B
P27	222588	3157722	100	35	370	535	NA	Crassula campestris	1	50	NA	NA	B
P27	222588	3157722	100	35	370	535	NA	Crassula campestris	1	51	NA	NA	B
P27	222588	3157722	100	35	370	535	NA	Crassula campestris	1	52	NA	NA	B
P27	222588	3157722	100	35	370	535	NA	Crassula campestris	1	53	NA	NA	B
P27	222588	3157722	100	35	370	535	NA	Crassula campestris	1	54	NA	NA	B
P27	222588	3157722	100	35	370	535	NA	Crassula campestris	1	55	NA	NA	B
P27	222588	3157722	100	35	370	535	NA	Crassula campestris	1	56	NA	NA	B
P27	222588	3157722	100	35	370	535	NA	Crassula campestris	1	57	NA	NA	B
P27	222588	3157722	100	35	370	535	NA	Crassula campestris	1	58	NA	NA	B
P27	222588	3157722	100	35	370	535	NA	Crassula campestris	1	59	NA	NA	B
P27	222588	3157722	100	35	370	535	NA	Crassula campestris	1	60	NA	NA	B
P27	222588	3157722	100	35	370	535	NA	Crassula campestris	1	61	NA	NA	B
P27	222588	3157722	100	35	370	535	NA	Crassula campestris	1	62	NA	NA	B
P27	222588	3157722	100	35	370	535	NA	Crassula campestris	1	63	NA	NA	B
P27	222588	3157722	100	35	370	535	NA	Crassula campestris	1	64	NA	NA	B
P27	222588	3157722	100	35	370	535	NA	Crassula campestris	1	65	NA	NA	B
P27	222588	3157722	100	35	370	535	NA	Crassula campestris	1	66	NA	NA	B
P27	222588	3157722	100	35	370	535	NA	Crassula campestris	1	67	NA	NA	B
P27	222588	3157722	100	35	370	535	NA	Crassula campestris	1	68	NA	NA	B
P27	222588	3157722	100	35	370	535	NA	Crassula campestris	1	69	NA	NA	B
P27	222588	3157722	100	35	370	535	NA	Crassula campestris	1	70	NA	NA	B
P27	222588	3157722	100	35	370	535	NA	Crassula campestris	1	71	NA	NA	B
P27	222588	3157722	100	35	370	535	NA	Crassula campestris	1	72	NA	NA	B
P27	222588	3157722	100	35	370	535	NA	Crassula campestris	1	73	NA	NA	B
P27	222588	3157722	100	35	370	535	NA	Crassula campestris	1	74	NA	NA	B
P27	222588	3157722	100	35	370	535	NA	Crassula campestris	1	75	NA	NA	B
P27	222588	3157722	100	35	370	535	NA	Crassula campestris	1	76	NA	NA	B
P27	222588	3157722	100	35	370	535	NA	Crassula campestris	1	77	NA	NA	B
P27	222588	3157722	100	35	370	535	NA	Crassula campestris	1	78	NA	NA	B
P27	222588	3157722	100	35	370	535	NA	Crassula campestris	1	79	NA	NA	B
P27	222588	3157722	100	35	370	535	NA	Crassula campestris	1	80	NA	NA	B
P27	222588	3157722	100	35	370	535	NA	Crassula campestris	1	81	NA	NA	B
P27	222588	3157722	100	35	370	535	NA	Crassula campestris	1	82	NA	NA	B
P27	222588	3157722	100	35	370	535	NA	Crassula campestris	1	83	NA	NA	B
P27	222588	3157722	100	35	370	535	NA	Crassula campestris	1	84	NA	NA	B
P27	222588	3157722	100	35	370	535	NA	Crassula campestris	1	85	NA	NA	B
P27	222588	3157722	100	35	370	535	NA	Crassula campestris	1	86	NA	NA	B
P27	222588	3157722	100	35	370	535	NA	Crassula campestris	1	87	NA	NA	B
P27	222588	3157722	100	35	370	535	NA	Crassula campestris	1	88	NA	NA	B
P27	222588	3157722	100	35	370	535	NA	Crassula campestris	1	89	NA	NA	B
P27	222588	3157722	100	35	370	535	NA	Crassula campestris	1	90	NA	NA	B
P27	222588	3157722	100	35	370	535	NA	Crassula campestris	1	91	NA	NA	B
P27	222588	3157722	100	35	370	535	NA	Crassula campestris	1	92	NA	NA	B
P27	222588	3157722	100	35	370	535	NA	Crassula campestris	1	93	NA	NA	B
P27	222588	3157722	100	35	370	535	NA	Crassula campestris	1	94	NA	NA	B
P27	222588	3157722	100	35	370	535	NA	Crassula campestris	1	95	NA	NA	B
P27	222588	3157722	100	35	370	535	NA	Crassula campestris	1	96	NA	NA	B
P27	222588	3157722	100	35	370	535	NA	Crassula campestris	1	97	NA	NA	B
P27	222588	3157722	100	35	370	535	NA	Crassula campestris	1	98	NA	NA	B
P27	222588	3157722	100	35	370	535	NA	Crassula campestris	1	99	NA	NA	B
P27	222588	3157722	100	35	370	535	NA	Crassula campestris	1	100	NA	NA	B
P27	222588	3157722	100	35	370	535	NA	Crassula campestris	1	101	NA	NA	B
P27	222588	3157722	100	35	370	535	NA	Crassula campestris	1	102	NA	NA	B
P27	222588	3157722	100	35	370	535	NA	Crassula campestris	1	103	NA	NA	B
P27	222588	3157722	100	35	370	535	NA	Crassula campestris	1	104	NA	NA	B
P27	222588	3157722	100	35	370	535	NA	Crassula campestris	1	105	NA	NA	B
P27	222588	3157722	100	35	370	535	NA	Crassula campestris	1	106	NA	NA	B
P27	222588	3157722	100	35	370	535	NA	Crassula campestris	1	107	NA	NA	B
P27	222588	3157722	100	35	370	535	NA	Crassula campestris	1	108	NA	NA	B
P27	222588	3157722	100	35	370	535	NA	Crassula campestris	1	109	NA	NA	B
P27	222588	3157722	100	35	370	535	NA	Crassula campestris	1	110	NA	NA	B
P27	222588	3157722	100	35	370	535	NA	Crassula campestris	1	111	NA	NA	B
P27	222588	3157722	100	35	370	535	NA	Crassula campestris	1	112	NA	NA	B
P27	222588	3157722	100	35	370	535	NA	Crassula campestris	1	113	NA	NA	B
P27	222588	3157722	100	35	370	535	NA	Crassula campestris	1	114	NA	NA	B
P27	222588	3157722	100	35	370	535	NA	Crassula campestris	1	115	NA	NA	B
P27	222588	3157722	100	35	370	535	NA	Crassula campestris	1	116	NA	NA	B
P27	222588	3157722	100	35	370	535	NA	Crassula campestris	1	117	NA	NA	B
P27	222588	3157722	100	35	370	535	NA	Crassula campestris	1	118	NA	NA	B
P27	222588	3157722	100	35	370	535	NA	Crassula campestris	1	119	NA	NA	B
P27	222588	3157722	100	35	370	535	NA	Crassula campestris	1	120	NA	NA	B
P27	222588	3157722	100	35	370	535	NA	Crassula campestris	1	121	NA	NA	B
P27	222588	3157722	100	35	370	535	NA	Crassula campestris	1	122	NA	NA	B
P27	222588	3157722	100	35	370	535	NA	Crassula campestris	1	123	NA	NA	B
P27	222588	3157722	100	35	370	535	NA	Crassula campestris	1	124	NA	NA	B
P27	222588	3157722	100	35	370	535	NA	Crassula campestris	1	125	NA	NA	B
P27	222588	3157722	100	35	370	535	NA	Crassula campestris	1	126	NA	NA	B
P27	222588	3157722	100	35	370	535	NA	Crassula campestris	1	127	NA	NA	B
P27	222588	3157722	100	35	370	535	NA	Crassula campestris	1	128	NA	NA	B
P27	222588	3157722	100	35	370	535	NA	Crassula campestris	1	129	NA	NA	B
P28	222647	3157720	10	35	325	360	NA	Aira caryophyllea	1	1	3	0.5	B
P28	222647	3157720	10	35	325	360	NA	Aira caryophyllea	1	2	2.5	0.5	B
P28	222647	3157720	10	35	325	360	NA	Aira caryophyllea	1	3	3	0.5	B
P28	222647	3157720	10	35	325	360	NA	Aira caryophyllea	1	4	2	1	B
P28	222647	3157720	10	35	325	360	NA	Aira caryophyllea	1	5	2.5	0.5	B
P28	222647	3157720	10	35	325	360	NA	Aira caryophyllea	1	6	3	2	B
P28	222647	3157720	10	35	325	360	NA	Aira caryophyllea	1	7	2	0.5	B
P28	222647	3157720	10	35	325	360	NA	Aira caryophyllea	1	8	0.5	0.5	B
P28	222647	3157720	10	35	325	360	NA	Aira caryophyllea	1	9	0.5	0.5	B
P28	222647	3157720	10	35	325	360	NA	Aira caryophyllea	1	10	0.5	0.5	B
P28	222647	3157720	10	35	325	360	NA	Aira caryophyllea	1	11	NA	NA	B
P28	222647	3157720	10	35	325	360	NA	Aira caryophyllea	1	12	NA	NA	B
P28	222647	3157720	10	35	325	360	NA	Aira caryophyllea	1	13	NA	NA	B
P28	222647	3157720	10	35	325	360	NA	Aira caryophyllea	1	14	NA	NA	B
P28	222647	3157720	10	35	325	360	NA	Aira caryophyllea	1	15	NA	NA	B
P28	222647	3157720	10	35	325	360	NA	Aira caryophyllea	1	16	NA	NA	B
P28	222647	3157720	10	35	325	360	NA	Aira caryophyllea	1	17	NA	NA	B
P28	222647	3157720	10	35	325	360	NA	Aira caryophyllea	1	18	NA	NA	B
P28	222647	3157720	10	35	325	360	NA	Aira caryophyllea	1	19	NA	NA	B
P28	222647	3157720	10	35	325	360	NA	Aira caryophyllea	1	20	NA	NA	B
P28	222647	3157720	10	35	325	360	NA	Aira caryophyllea	1	21	NA	NA	B
P28	222647	3157720	10	35	325	360	NA	Aira caryophyllea	1	22	NA	NA	B
P28	222647	3157720	10	35	325	360	NA	Aira caryophyllea	1	23	NA	NA	B
P28	222647	3157720	10	35	325	360	NA	Cardamine hirsuta	1	1	7	1	B
P28	222647	3157720	10	35	325	360	NA	Cardamine hirsuta	1	2	5	1	B
P28	222647	3157720	10	35	325	360	NA	Cardamine hirsuta	1	3	3	1	B
P28	222647	3157720	10	35	325	360	NA	Cardamine hirsuta	1	4	4.5	1	B
P29	222648	3157722	50	40	330	350	NA	Cardamine hirsuta	3	1	4.5	2	B
P29	222648	3157722	50	40	330	350	NA	Aira caryophyllea	3	2	2	1.5	B
P29	222648	3157722	50	40	330	350	NA	Aira caryophyllea	3	3	4	1.5	B
P29	222648	3157722	50	40	330	350	NA	Aira caryophyllea	3	4	4	1	B
P29	222648	3157722	50	40	330	350	NA	Aira caryophyllea	3	5	4	0.5	B
P29	222648	3157722	50	40	330	350	NA	Aira caryophyllea	3	6	3.5	0.5	B
P29	222648	3157722	50	40	330	350	NA	Aira caryophyllea	3	7	4.5	1	B
P29	222648	3157722	50	40	330	350	NA	Aira caryophyllea	3	8	2	1.5	B
P29	222648	3157722	50	40	330	350	NA	Aira caryophyllea	3	9	4	1	B
P29	222648	3157722	50	40	330	350	NA	Aira caryophyllea	3	10	2	0.5	B
P29	222648	3157722	50	40	330	350	NA	Aira caryophyllea	3	11	NA	NA	B
P29	222648	3157722	50	40	330	350	NA	Aira caryophyllea	3	12	NA	NA	B
P29	222648	3157722	50	40	330	350	NA	Aira caryophyllea	3	13	NA	NA	B
P29	222648	3157722	50	40	330	350	NA	Aira caryophyllea	3	14	NA	NA	B
P29	222648	3157722	50	40	330	350	NA	Aira caryophyllea	3	15	NA	NA	B
P29	222648	3157722	50	40	330	350	NA	Aira caryophyllea	3	16	NA	NA	B
P29	222648	3157722	50	40	330	350	NA	Aira caryophyllea	3	17	NA	NA	B
P29	222648	3157722	50	40	330	350	NA	Aira caryophyllea	3	18	NA	NA	B
P29	222648	3157722	50	40	330	350	NA	Aira caryophyllea	3	19	NA	NA	B
P29	222648	3157722	50	40	330	350	NA	Aira caryophyllea	3	20	NA	NA	B
P29	222648	3157722	50	40	330	350	NA	Aira caryophyllea	3	21	NA	NA	B
P29	222648	3157722	50	40	330	350	NA	Aira caryophyllea	3	22	NA	NA	B
P29	222648	3157722	50	40	330	350	NA	Aira caryophyllea	3	23	NA	NA	B
P29	222648	3157722	50	40	330	350	NA	Aira caryophyllea	3	24	NA	NA	B
P29	222648	3157722	50	40	330	350	NA	Aira caryophyllea	3	25	NA	NA	B
P29	222648	3157722	50	40	330	350	NA	Aira caryophyllea	3	26	NA	NA	B
P29	222648	3157722	50	40	330	350	NA	Aira caryophyllea	3	27	NA	NA	B
P29	222648	3157722	50	40	330	350	NA	Aira caryophyllea	3	28	NA	NA	B
P29	222648	3157722	50	40	330	350	NA	Aira caryophyllea	3	29	NA	NA	B
P29	222648	3157722	50	40	330	350	NA	Aira caryophyllea	3	30	NA	NA	B
P29	222648	3157722	50	40	330	350	NA	Aira caryophyllea	3	31	NA	NA	B
P29	222648	3157722	50	40	330	350	NA	Aira caryophyllea	3	32	NA	NA	B
P29	222648	3157722	50	40	330	350	NA	Aira caryophyllea	3	33	NA	NA	B
P29	222648	3157722	50	40	330	350	NA	Aira caryophyllea	3	34	NA	NA	B
P29	222648	3157722	50	40	330	350	NA	Aira caryophyllea	3	35	NA	NA	B
P29	222648	3157722	50	40	330	350	NA	Aira caryophyllea	3	36	NA	NA	B
P29	222648	3157722	50	40	330	350	NA	Aira caryophyllea	3	37	NA	NA	B
P29	222648	3157722	50	40	330	350	NA	Aira caryophyllea	3	38	NA	NA	B
P29	222648	3157722	50	40	330	350	NA	Aira caryophyllea	3	39	NA	NA	B
P29	222648	3157722	50	40	330	350	NA	Aira caryophyllea	3	40	NA	NA	B
P29	222648	3157722	50	40	330	350	NA	Aira caryophyllea	3	41	NA	NA	B
P29	222648	3157722	50	40	330	350	NA	Aira caryophyllea	3	42	NA	NA	B
P29	222648	3157722	50	40	330	350	NA	Aira caryophyllea	3	43	NA	NA	B
P29	222648	3157722	50	40	330	350	NA	Aira caryophyllea	3	44	NA	NA	B
P29	222648	3157722	50	40	330	350	NA	Aira caryophyllea	3	45	NA	NA	B
P29	222648	3157722	50	40	330	350	NA	Aira caryophyllea	3	46	NA	NA	B
P29	222648	3157722	50	40	330	350	NA	Aira caryophyllea	3	47	NA	NA	B
P29	222648	3157722	50	40	330	350	NA	Aira caryophyllea	3	48	NA	NA	B
P29	222648	3157722	50	40	330	350	NA	Aira caryophyllea	3	49	NA	NA	B
P29	222648	3157722	50	40	330	350	NA	Aira caryophyllea	3	50	NA	NA	B
P29	222648	3157722	50	40	330	350	NA	Aira caryophyllea	3	51	NA	NA	B
P29	222648	3157722	50	40	330	350	NA	Aira caryophyllea	3	52	NA	NA	B
P29	222648	3157722	50	40	330	350	NA	Aira caryophyllea	3	53	NA	NA	B
P29	222648	3157722	50	40	330	350	NA	Aira caryophyllea	3	54	NA	NA	B
P29	222648	3157722	50	40	330	350	NA	Aira caryophyllea	3	55	NA	NA	B
P29	222648	3157722	50	40	330	350	NA	Aira caryophyllea	3	56	NA	NA	B
P29	222648	3157722	50	40	330	350	NA	Aira caryophyllea	3	57	NA	NA	B
P29	222648	3157722	50	40	330	350	NA	Aira caryophyllea	3	58	NA	NA	B
P29	222648	3157722	50	40	330	350	NA	Aira caryophyllea	3	59	NA	NA	B
P29	222648	3157722	50	40	330	350	NA	Aira caryophyllea	3	60	NA	NA	B
P29	222648	3157722	50	40	330	350	NA	Aira caryophyllea	3	61	NA	NA	B
P29	222648	3157722	50	40	330	350	NA	Aira caryophyllea	3	62	NA	NA	B
P29	222648	3157722	50	40	330	350	NA	Aira caryophyllea	3	63	NA	NA	B
P29	222648	3157722	50	40	330	350	NA	Aira caryophyllea	3	64	NA	NA	B
P29	222648	3157722	50	40	330	350	NA	Aira caryophyllea	3	65	NA	NA	B
P29	222648	3157722	50	40	330	350	NA	Aira caryophyllea	3	66	NA	NA	B
P29	222648	3157722	50	40	330	350	NA	Aira caryophyllea	3	67	NA	NA	B
P29	222648	3157722	50	40	330	350	NA	Aira caryophyllea	3	68	NA	NA	B
P29	222648	3157722	50	40	330	350	NA	Aira caryophyllea	3	69	NA	NA	B
P29	222648	3157722	50	40	330	350	NA	Aira caryophyllea	3	70	NA	NA	B
P29	222648	3157722	50	40	330	350	NA	Aira caryophyllea	3	71	NA	NA	B
P29	222648	3157722	50	40	330	350	NA	Aira caryophyllea	3	72	NA	NA	B
P29	222648	3157722	50	40	330	350	NA	Aira caryophyllea	3	73	NA	NA	B
P29	222648	3157722	50	40	330	350	NA	Aira caryophyllea	3	74	NA	NA	B
P29	222648	3157722	50	40	330	350	NA	Aira caryophyllea	3	75	NA	NA	B
P29	222648	3157722	50	40	330	350	NA	Aira caryophyllea	3	76	NA	NA	B
P29	222648	3157722	50	40	330	350	NA	Aira caryophyllea	3	77	NA	NA	B
P29	222648	3157722	50	40	330	350	NA	Aira caryophyllea	3	78	NA	NA	B
P29	222648	3157722	50	40	330	350	NA	Aira caryophyllea	3	79	NA	NA	B
P29	222648	3157722	50	40	330	350	NA	Aira caryophyllea	3	80	NA	NA	B
P29	222648	3157722	50	40	330	350	NA	Aira caryophyllea	3	81	NA	NA	B
P29	222648	3157722	50	40	330	350	NA	Aira caryophyllea	3	82	NA	NA	B
P29	222648	3157722	50	40	330	350	NA	Aira caryophyllea	3	83	NA	NA	B
P29	222648	3157722	50	40	330	350	NA	Aira caryophyllea	3	84	NA	NA	B
P29	222648	3157722	50	40	330	350	NA	Aira caryophyllea	3	85	NA	NA	B
P29	222648	3157722	50	40	330	350	NA	Aira caryophyllea	3	86	NA	NA	B
P29	222648	3157722	50	40	330	350	NA	Aira caryophyllea	3	87	NA	NA	B
P29	222648	3157722	50	40	330	350	NA	Aira caryophyllea	3	88	NA	NA	B
P29	222648	3157722	50	40	330	350	NA	Aira caryophyllea	3	89	NA	NA	B
P29	222648	3157722	50	40	330	350	NA	Aira caryophyllea	3	90	NA	NA	B
P29	222648	3157722	50	40	330	350	NA	Aira caryophyllea	3	91	NA	NA	B
P29	222648	3157722	50	40	330	350	NA	Aira caryophyllea	3	92	NA	NA	B
P29	222648	3157722	50	40	330	350	NA	Aira caryophyllea	3	93	NA	NA	B
P29	222648	3157722	50	40	330	350	NA	Aira caryophyllea	3	94	NA	NA	B
P29	222648	3157722	50	40	330	350	NA	Aira caryophyllea	3	95	NA	NA	B
P29	222648	3157722	50	40	330	350	NA	Aira caryophyllea	3	96	NA	NA	B
P29	222648	3157722	50	40	330	350	NA	Aira caryophyllea	3	97	NA	NA	B
P29	222648	3157722	50	40	330	350	NA	Aira caryophyllea	3	98	NA	NA	B
P29	222648	3157722	50	40	330	350	NA	Aira caryophyllea	3	99	NA	NA	B
P29	222648	3157722	50	40	330	350	NA	Aira caryophyllea	3	100	NA	NA	B
P29	222648	3157722	50	40	330	350	NA	Aira caryophyllea	3	101	NA	NA	B
P29	222648	3157722	50	40	330	350	NA	Aira caryophyllea	3	102	NA	NA	B
P29	222648	3157722	50	40	330	350	NA	Aira caryophyllea	3	103	NA	NA	B
P29	222648	3157722	50	40	330	350	NA	Aira caryophyllea	3	104	NA	NA	B
P29	222648	3157722	50	40	330	350	NA	Aira caryophyllea	3	105	NA	NA	B
P29	222648	3157722	50	40	330	350	NA	Aira caryophyllea	3	106	NA	NA	B
P29	222648	3157722	50	40	330	350	NA	Aira caryophyllea	3	107	NA	NA	B
P29	222648	3157722	50	40	330	350	NA	Aira caryophyllea	3	108	NA	NA	B
P29	222648	3157722	50	40	330	350	NA	Aira caryophyllea	3	109	NA	NA	B
P29	222648	3157722	50	40	330	350	NA	Aira caryophyllea	3	110	NA	NA	B
P29	222648	3157722	50	40	330	350	NA	Aira caryophyllea	3	111	NA	NA	B
P29	222648	3157722	50	40	330	350	NA	Aira caryophyllea	3	112	NA	NA	B
P29	222648	3157722	50	40	330	350	NA	Aira caryophyllea	3	113	NA	NA	B
P29	222648	3157722	50	40	330	350	NA	Aira caryophyllea	3	114	NA	NA	B
P29	222648	3157722	50	40	330	350	NA	Aira caryophyllea	3	115	NA	NA	B
P29	222648	3157722	50	40	330	350	NA	Aira caryophyllea	3	116	NA	NA	B
P29	222648	3157722	50	40	330	350	NA	Aira caryophyllea	3	117	NA	NA	B
P29	222648	3157722	50	40	330	350	NA	Aira caryophyllea	3	118	NA	NA	B
P29	222648	3157722	50	40	330	350	NA	Aira caryophyllea	3	119	NA	NA	B
P29	222648	3157722	50	40	330	350	NA	Aira caryophyllea	3	120	NA	NA	B
P29	222648	3157722	50	40	330	350	NA	Aira caryophyllea	3	121	NA	NA	B
P29	222648	3157722	50	40	330	350	NA	Aira caryophyllea	3	122	NA	NA	B
P29	222648	3157722	50	40	330	350	NA	Aira caryophyllea	3	123	NA	NA	B
P29	222648	3157722	50	40	330	350	NA	Aira caryophyllea	3	124	NA	NA	B
P29	222648	3157722	50	40	330	350	NA	Aira caryophyllea	3	125	NA	NA	B
P29	222648	3157722	50	40	330	350	NA	Aira caryophyllea	3	126	NA	NA	B
P29	222648	3157722	50	40	330	350	NA	Aira caryophyllea	3	127	NA	NA	B
P29	222648	3157722	50	40	330	350	NA	Aira caryophyllea	3	128	NA	NA	B
P29	222648	3157722	50	40	330	350	NA	Aira caryophyllea	3	129	NA	NA	B
P29	222648	3157722	50	40	330	350	NA	Aira caryophyllea	3	130	NA	NA	B
P29	222648	3157722	50	40	330	350	NA	Aira caryophyllea	3	131	NA	NA	B
P29	222648	3157722	50	40	330	350	NA	Aira caryophyllea	3	132	NA	NA	B
P29	222648	3157722	50	40	330	350	NA	Aira caryophyllea	3	133	NA	NA	B
P29	222648	3157722	50	40	330	350	NA	Aira caryophyllea	3	134	NA	NA	B
P29	222648	3157722	50	40	330	350	NA	Aira caryophyllea	3	135	NA	NA	B
P29	222648	3157722	50	40	330	350	NA	Aira caryophyllea	3	136	NA	NA	B
P29	222648	3157722	50	40	330	350	NA	Aira caryophyllea	3	137	NA	NA	B
P29	222648	3157722	50	40	330	350	NA	Aira caryophyllea	3	138	NA	NA	B
P29	222648	3157722	50	40	330	350	NA	Aira caryophyllea	3	139	NA	NA	B
P29	222648	3157722	50	40	330	350	NA	Rumex bucephalophorus ssp. canariensis	2	1	3	6	B
P29	222648	3157722	50	40	330	350	NA	Rumex bucephalophorus ssp. canariensis	2	2	3	4.5	B
P29	222648	3157722	50	40	330	350	NA	Rumex bucephalophorus ssp. canariensis	2	3	9	3.5	B
P29	222648	3157722	50	40	330	350	NA	Rumex bucephalophorus ssp. canariensis	2	4	4	5	B
P29	222648	3157722	50	40	330	350	NA	Rumex bucephalophorus ssp. canariensis	2	5	4.5	4	B
P29	222648	3157722	50	40	330	350	NA	Rumex bucephalophorus ssp. canariensis	2	6	1.5	3	B
P29	222648	3157722	50	40	330	350	NA	Rumex bucephalophorus ssp. canariensis	2	7	6	4	B
P29	222648	3157722	50	40	330	350	NA	Rumex bucephalophorus ssp. canariensis	2	8	4	2.5	B
P29	222648	3157722	50	40	330	350	NA	Rumex bucephalophorus ssp. canariensis	2	9	2	4	B
P29	222648	3157722	50	40	330	350	NA	Rumex bucephalophorus ssp. canariensis	2	10	1.5	1.5	B
P29	222648	3157722	50	40	330	350	NA	Rumex bucephalophorus ssp. canariensis	2	11	NA	NA	B
P29	222648	3157722	50	40	330	350	NA	Rumex bucephalophorus ssp. canariensis	2	12	NA	NA	B
P29	222648	3157722	50	40	330	350	NA	Rumex bucephalophorus ssp. canariensis	2	13	NA	NA	B
P29	222648	3157722	50	40	330	350	NA	Rumex bucephalophorus ssp. canariensis	2	14	NA	NA	B
P29	222648	3157722	50	40	330	350	NA	Rumex bucephalophorus ssp. canariensis	2	15	NA	NA	B
P29	222648	3157722	50	40	330	350	NA	Rumex bucephalophorus ssp. canariensis	2	16	NA	NA	B
P29	222648	3157722	50	40	330	350	NA	Rumex bucephalophorus ssp. canariensis	2	17	NA	NA	B
P29	222648	3157722	50	40	330	350	NA	Rumex bucephalophorus ssp. canariensis	2	18	NA	NA	B
P29	222648	3157722	50	40	330	350	NA	Rumex bucephalophorus ssp. canariensis	2	19	NA	NA	B
P29	222648	3157722	50	40	330	350	NA	Rumex bucephalophorus ssp. canariensis	2	20	NA	NA	B
P29	222648	3157722	50	40	330	350	NA	Rumex bucephalophorus ssp. canariensis	2	21	NA	NA	B
P29	222648	3157722	50	40	330	350	NA	Rumex bucephalophorus ssp. canariensis	2	22	NA	NA	B
P29	222648	3157722	50	40	330	350	NA	Rumex bucephalophorus ssp. canariensis	2	23	NA	NA	B
P29	222648	3157722	50	40	330	350	NA	Rumex bucephalophorus ssp. canariensis	2	24	NA	NA	B
P29	222648	3157722	50	40	330	350	NA	Rumex bucephalophorus ssp. canariensis	2	25	NA	NA	B
P29	222648	3157722	50	40	330	350	NA	Rumex bucephalophorus ssp. canariensis	2	26	NA	NA	B
P29	222648	3157722	50	40	330	350	NA	Rumex bucephalophorus ssp. canariensis	2	27	NA	NA	B
P29	222648	3157722	50	40	330	350	NA	Rumex bucephalophorus ssp. canariensis	2	28	NA	NA	B
P29	222648	3157722	50	40	330	350	NA	Rumex bucephalophorus ssp. canariensis	2	29	NA	NA	B
P29	222648	3157722	50	40	330	350	NA	Rumex bucephalophorus ssp. canariensis	2	30	NA	NA	B
P29	222648	3157722	50	40	330	350	NA	Rumex bucephalophorus ssp. canariensis	2	31	NA	NA	B
P29	222648	3157722	50	40	330	350	NA	Rumex bucephalophorus ssp. canariensis	2	32	NA	NA	B
P29	222648	3157722	50	40	330	350	NA	Rumex bucephalophorus ssp. canariensis	2	33	NA	NA	B
P29	222648	3157722	50	40	330	350	NA	Rumex bucephalophorus ssp. canariensis	2	34	NA	NA	B
P29	222648	3157722	50	40	330	350	NA	Rumex bucephalophorus ssp. canariensis	2	35	NA	NA	B
P29	222648	3157722	50	40	330	350	NA	Rumex bucephalophorus ssp. canariensis	2	36	NA	NA	B
P29	222648	3157722	50	40	330	350	NA	Rumex bucephalophorus ssp. canariensis	2	37	NA	NA	B
P29	222648	3157722	50	40	330	350	NA	Rumex bucephalophorus ssp. canariensis	2	38	NA	NA	B
P29	222648	3157722	50	40	330	350	NA	Rumex bucephalophorus ssp. canariensis	2	39	NA	NA	B
P29	222648	3157722	50	40	330	350	NA	Rumex bucephalophorus ssp. canariensis	2	40	NA	NA	B
P29	222648	3157722	50	40	330	350	NA	Rumex bucephalophorus ssp. canariensis	2	41	NA	NA	B
P29	222648	3157722	50	40	330	350	NA	Rumex bucephalophorus ssp. canariensis	2	42	NA	NA	B
P29	222648	3157722	50	40	330	350	NA	Rumex bucephalophorus ssp. canariensis	2	43	NA	NA	B
P29	222648	3157722	50	40	330	350	NA	Rumex bucephalophorus ssp. canariensis	2	44	NA	NA	B
P29	222648	3157722	50	40	330	350	NA	Rumex bucephalophorus ssp. canariensis	2	45	NA	NA	B
P29	222648	3157722	50	40	330	350	NA	Rumex bucephalophorus ssp. canariensis	2	46	NA	NA	B
P29	222648	3157722	50	40	330	350	NA	Rumex bucephalophorus ssp. canariensis	2	47	NA	NA	B
P29	222648	3157722	50	40	330	350	NA	Rumex bucephalophorus ssp. canariensis	2	48	NA	NA	B
P29	222648	3157722	50	40	330	350	NA	Rumex bucephalophorus ssp. canariensis	2	49	NA	NA	B
P29	222648	3157722	50	40	330	350	NA	Rumex bucephalophorus ssp. canariensis	2	50	NA	NA	B
P29	222648	3157722	50	40	330	350	NA	Rumex bucephalophorus ssp. canariensis	2	51	NA	NA	B
P29	222648	3157722	50	40	330	350	NA	Rumex bucephalophorus ssp. canariensis	2	52	NA	NA	B
P29	222648	3157722	50	40	330	350	NA	Rumex bucephalophorus ssp. canariensis	2	53	NA	NA	B
P29	222648	3157722	50	40	330	350	NA	Rumex bucephalophorus ssp. canariensis	2	54	NA	NA	B
P29	222648	3157722	50	40	330	350	NA	Rumex bucephalophorus ssp. canariensis	2	55	NA	NA	B
P29	222648	3157722	50	40	330	350	NA	Rumex bucephalophorus ssp. canariensis	2	56	NA	NA	B
P29	222648	3157722	50	40	330	350	NA	Rumex bucephalophorus ssp. canariensis	2	57	NA	NA	B
P29	222648	3157722	50	40	330	350	NA	Rumex bucephalophorus ssp. canariensis	2	58	NA	NA	B
P29	222648	3157722	50	40	330	350	NA	Rumex bucephalophorus ssp. canariensis	2	59	NA	NA	B
P29	222648	3157722	50	40	330	350	NA	Rumex bucephalophorus ssp. canariensis	2	60	NA	NA	B
P29	222648	3157722	50	40	330	350	NA	Davallia canariensis	1	1	4.5	4	B
P29	222648	3157722	50	40	330	350	NA	Davallia canariensis	1	2	1.5	1	B
P29	222648	3157722	50	40	330	350	NA	Cardamine hirsuta	1	1	6	1	B
P29	222648	3157722	50	40	330	350	NA	Cardamine hirsuta	1	2	8	2	B
P29	222648	3157722	50	40	330	350	NA	Cardamine hirsuta	1	3	8	2.5	B
P29	222648	3157722	50	40	330	350	NA	Cardamine hirsuta	1	4	2	0.5	B
P29	222648	3157722	50	40	330	350	NA	Cardamine hirsuta	1	5	6	2.5	B
P29	222648	3157722	50	40	330	350	NA	Cardamine hirsuta	1	6	2.5	2	B
P29	222648	3157722	50	40	330	350	NA	Cardamine hirsuta	1	7	4	2	B
P29	222648	3157722	50	40	330	350	NA	Cardamine hirsuta	1	8	3.5	1	B
P29	222648	3157722	50	40	330	350	NA	Cardamine hirsuta	1	9	2	1.5	B
P29	222648	3157722	50	40	330	350	NA	Cardamine hirsuta	1	10	2	0.5	B
P29	222648	3157722	50	40	330	350	NA	Cardamine hirsuta	1	11	NA	NA	B
P29	222648	3157722	50	40	330	350	NA	Cardamine hirsuta	1	12	NA	NA	B
P29	222648	3157722	50	40	330	350	NA	Cardamine hirsuta	1	13	NA	NA	B
P29	222648	3157722	50	40	330	350	NA	Cardamine hirsuta	1	14	NA	NA	B
P29	222648	3157722	50	40	330	350	NA	Cardamine hirsuta	1	15	NA	NA	B
P29	222648	3157722	50	40	330	350	NA	Cardamine hirsuta	1	16	NA	NA	B
P29	222648	3157722	50	40	330	350	NA	Cardamine hirsuta	1	17	NA	NA	B
P29	222648	3157722	50	40	330	350	NA	Hemionitis gluckuk	2	1	8.5	12	B
P29	222648	3157722	50	40	330	350	NA	Hemionitis gluckuk	2	2	5	8	B
P29	222648	3157722	50	40	330	350	NA	Hemionitis gluckuk	2	3	1.5	2	B
P29	222648	3157722	50	40	330	350	NA	Umbilicus gaditanus	1	1	1.5	1.5	B
P29	222648	3157722	50	40	330	350	NA	Umbilicus gaditanus	1	2	3	2.5	B
P29	222648	3157722	50	40	330	350	NA	Umbilicus gaditanus	1	3	1.5	2.5	B
P29	222648	3157722	50	40	330	350	NA	Arabidopsis thaliana	1	1	NA	NA	B
P29	222648	3157722	50	40	330	350	NA	Tuberaria guttata	1	1	1.5	3	B
P29	222648	3157722	50	40	330	350	NA	Tuberaria guttata	1	2	1.5	2	B
P29	222648	3157722	50	40	330	350	NA	Tuberaria guttata	1	3	1.5	2	B
P29	222648	3157722	50	40	330	350	NA	Tuberaria guttata	1	4	1	2	B
P29	222648	3157722	50	40	330	350	NA	Tuberaria guttata	1	5	1	2	B
P29	222648	3157722	50	40	330	350	NA	Tuberaria guttata	1	6	1	1	B
P29	222648	3157722	50	40	330	350	NA	Tuberaria guttata	1	7	1	2	B
P29	222648	3157722	50	40	330	350	NA	Tuberaria guttata	1	8	1	2.5	B
P29	222648	3157722	50	40	330	350	NA	Anogramma leptophylla	1	1	6.5	6.5	B
P29	222648	3157722	50	40	330	350	NA	Anogramma leptophylla	1	2	6.5	6.5	B
P30	222663	3157700	125	20	350	350	NA	Tuberaria guttata	1	1	2	3	B
P30	222663	3157700	125	20	350	350	NA	Tuberaria guttata	1	2	3	4.5	B
P30	222663	3157700	125	20	350	350	NA	Tuberaria guttata	1	3	1	1.5	B
P30	222663	3157700	125	20	350	350	NA	Tuberaria guttata	1	4	1	2.5	B
P30	222663	3157700	125	20	350	350	NA	Tuberaria guttata	1	5	1	2	B
P30	222663	3157700	125	20	350	350	NA	Tuberaria guttata	1	6	1.5	1	B
P30	222663	3157700	125	20	350	350	NA	Tuberaria guttata	1	7	2	2	B
P30	222663	3157700	125	20	350	350	NA	Tuberaria guttata	1	8	1.5	1.5	B
P30	222663	3157700	125	20	350	350	NA	Tuberaria guttata	1	9	1.5	2.5	B
P30	222663	3157700	125	20	350	350	NA	Tuberaria guttata	1	10	0.5	1	B
P30	222663	3157700	125	20	350	350	NA	Tuberaria guttata	1	11	NA	NA	B
P30	222663	3157700	125	20	350	350	NA	Tuberaria guttata	1	12	NA	NA	B
P30	222663	3157700	125	20	350	350	NA	Tuberaria guttata	1	13	NA	NA	B
P30	222663	3157700	125	20	350	350	NA	Tuberaria guttata	1	14	NA	NA	B
P30	222663	3157700	125	20	350	350	NA	Tuberaria guttata	1	15	NA	NA	B
P30	222663	3157700	125	20	350	350	NA	Tuberaria guttata	1	16	NA	NA	B
P30	222663	3157700	125	20	350	350	NA	Tuberaria guttata	1	17	NA	NA	B
P30	222663	3157700	125	20	350	350	NA	Tuberaria guttata	1	18	NA	NA	B
P30	222663	3157700	125	20	350	350	NA	Tuberaria guttata	1	19	NA	NA	B
P30	222663	3157700	125	20	350	350	NA	Tuberaria guttata	1	20	NA	NA	B
P30	222663	3157700	125	20	350	350	NA	Tuberaria guttata	1	21	NA	NA	B
P30	222663	3157700	125	20	350	350	NA	Tuberaria guttata	1	22	NA	NA	B
P30	222663	3157700	125	20	350	350	NA	Tuberaria guttata	1	23	NA	NA	B
P30	222663	3157700	125	20	350	350	NA	Tuberaria guttata	1	24	NA	NA	B
P30	222663	3157700	125	20	350	350	NA	Tuberaria guttata	1	25	NA	NA	B
P30	222663	3157700	125	20	350	350	NA	Tuberaria guttata	1	26	NA	NA	B
P30	222663	3157700	125	20	350	350	NA	Tuberaria guttata	1	27	NA	NA	B
P30	222663	3157700	125	20	350	350	NA	Tuberaria guttata	1	28	NA	NA	B
P30	222663	3157700	125	20	350	350	NA	Tuberaria guttata	1	29	NA	NA	B
P30	222663	3157700	125	20	350	350	NA	Tuberaria guttata	1	30	NA	NA	B
P30	222663	3157700	125	20	350	350	NA	Polycarpea aristata	1	1	4.5	7.5	B
P30	222663	3157700	125	20	350	350	NA	Polycarpea aristata	1	2	0.5	0.5	B
P30	222663	3157700	125	20	350	350	NA	Polycarpea aristata	1	3	0.5	0.5	B
P30	222663	3157700	125	20	350	350	NA	Polycarpea aristata	1	4	1	1.5	B
P30	222663	3157700	125	20	350	350	NA	Hemionitis guanchica	1	1	1.5	1.5	B
P30	222663	3157700	125	20	350	350	NA	Stachys arvensis	1	1	3	1	B
P30	222663	3157700	125	20	350	350	NA	Stachys arvensis	1	2	3	1	B
P30	222663	3157700	125	20	350	350	NA	Crassula campestris	1	1	0.5	0.5	B
P30	222663	3157700	125	20	350	350	NA	Crassula campestris	1	2	0.5	0.5	B
P30	222663	3157700	125	20	350	350	NA	Crassula campestris	1	3	0.5	0.5	B
P30	222663	3157700	125	20	350	350	NA	Crassula campestris	1	4	0.5	0.5	B
P30	222663	3157700	125	20	350	350	NA	Crassula campestris	1	5	0.5	0.5	B
P30	222663	3157700	125	20	350	350	NA	Crassula campestris	1	6	0.5	0.5	B
P30	222663	3157700	125	20	350	350	NA	Crassula campestris	1	7	0.5	0.5	B
P30	222663	3157700	125	20	350	350	NA	Crassula campestris	1	8	0.5	0.5	B
P30	222663	3157700	125	20	350	350	NA	Crassula campestris	1	9	0.5	0.5	B
P30	222663	3157700	125	20	350	350	NA	Aira caryophyllea	1	1	2.5	1	B
P30	222663	3157700	125	20	350	350	NA	Wahlenbergia lobelioides ssp. lobelioides	1	1	0.5	1	B
P30	222663	3157700	125	20	350	350	NA	Wahlenbergia lobelioides ssp. lobelioides	1	2	1	1	B
T1	220374	3153808	135	15	450	420	17	Micromeria herpyllomorpha	5	1	25	40	P
T1	220374	3153808	135	15	450	420	17	Micromeria herpyllomorpha	5	2	3	2.5	P
T1	220374	3153808	135	15	450	420	17	Micromeria herpyllomorpha	5	3	35	38	P
T1	220374	3153808	135	15	450	420	17	Micromeria herpyllomorpha	5	4	12	15	P
T1	220374	3153808	135	15	450	420	17	Micromeria herpyllomorpha	5	5	12	32	P
T1	220374	3153808	135	15	450	420	17	Hemionitis guanchica	1	1	0.5	1.5	P
T1	220374	3153808	135	15	450	420	17	Echium brevirame	7	1	75	90	P
T1	220374	3153808	135	15	450	420	17	Echium brevirame	7	2	30	40	P
T1	220374	3153808	135	15	450	420	17	Echium brevirame	7	3	8	8	P
T1	220374	3153808	135	15	450	420	17	Echium brevirame	7	4	30	40	P
T1	220374	3153808	135	15	450	420	17	Rubia fruticosa	1	1	9	6	P
T1	220374	3153808	135	15	450	420	17	Cosentinia vellea ssp. bivalens	1	1	2	5	P
T2	220368	3153804	140	20	410	395	7	Cheirolophus junonianus	7	1	45	72	P
T2	220368	3153804	140	20	410	395	7	Hyparrhenia hirta	1	1	52	17	P
T2	220368	3153804	140	20	410	395	7	Hyparrhenia hirta	1	2	53	23	P
T2	220368	3153804	140	20	410	395	7	Hemionitis gluckuk	1	1	1	2	P
T2	220368	3153804	140	20	410	395	7	Micromeria herpyllomorpha	4	1	8	11	P
T2	220368	3153804	140	20	410	395	7	Micromeria herpyllomorpha	4	2	4.5	10	P
T2	220368	3153804	140	20	410	395	7	Micromeria herpyllomorpha	4	3	8.5	14	P
T2	220368	3153804	140	20	410	395	7	Micromeria herpyllomorpha	4	4	23	19	P
T2	220368	3153804	140	20	410	395	7	Micromeria herpyllomorpha	4	5	4	12.5	P
T2	220368	3153804	140	20	410	395	7	Micromeria herpyllomorpha	4	6	10	18	P
T2	220368	3153804	140	20	410	395	7	Micromeria herpyllomorpha	4	7	22	22	P
T2	220368	3153804	140	20	410	395	7	Micromeria herpyllomorpha	4	8	18	30	P
T2	220368	3153804	140	20	410	395	7	Micromeria herpyllomorpha	4	9	6	8	P
T2	220368	3153804	140	20	410	395	7	Micromeria herpyllomorpha	4	10	1	1.5	P
T2	220368	3153804	140	20	410	395	7	Echium brevirame	1	1	35	53	P
T2	220368	3153804	140	20	410	395	7	Cosentinia vellea ssp. bivalens	1	1	1.5	2.5	P
T3	220357	3153806	135	0	735	390	40	Echium brevirame	20	1	40	135	P
T3	220357	3153806	135	0	735	390	40	Echium brevirame	20	2	13	26	P
T3	220357	3153806	135	0	735	390	40	Echium brevirame	20	3	9	10	P
T3	220357	3153806	135	0	735	390	40	Micromeria herpyllomorpha	2	1	14	18.5	P
T3	220357	3153806	135	0	735	390	40	Micromeria herpyllomorpha	2	2	3	3	P
T3	220357	3153806	135	0	735	390	40	Micromeria herpyllomorpha	2	3	2.5	1	P
T3	220357	3153806	135	0	735	390	40	Micromeria herpyllomorpha	2	4	4	1	P
T3	220357	3153806	135	0	735	390	40	Micromeria herpyllomorpha	2	5	2	1	P
T3	220357	3153806	135	0	735	390	40	Micromeria herpyllomorpha	2	6	1.5	1.5	P
T3	220357	3153806	135	0	735	390	40	Micromeria herpyllomorpha	2	7	8.5	30	P
T3	220357	3153806	135	0	735	390	40	Micromeria herpyllomorpha	2	8	2	4	P
T3	220357	3153806	135	0	735	390	40	Phagnalon purpurascens	1	1	5.5	5	P
T3	220357	3153806	135	0	735	390	40	Phagnalon purpurascens	1	2	10.5	10	P
T3	220357	3153806	135	0	735	390	40	Cosentinia vellea ssp. bivalens	1	1	6	8.5	P
T3	220357	3153806	135	0	735	390	40	Cosentinia vellea ssp. bivalens	1	2	1	1	P
T3	220357	3153806	135	0	735	390	40	Cosentinia vellea ssp. bivalens	1	3	1	6	P
T3	220357	3153806	135	0	735	390	40	Cheirolophus junonianus	3	1	18	7	P
T3	220357	3153806	135	0	735	390	40	Cheirolophus junonianus	3	2	19	23	P
T3	220357	3153806	135	0	735	390	40	Hyparrhenia hirta	1	1	6	10.5	P
T3	220357	3153806	135	0	735	390	40	Hyparrhenia hirta	1	2	14	5	P
T3	220357	3153806	135	0	735	390	40	Hyparrhenia hirta	1	3	6	11.5	P
T3	220357	3153806	135	0	735	390	40	Polycarpea aristata	1	1	1.5	10	P
T3	220357	3153806	135	0	735	390	40	Aira caryophyllea	1	1	38	30	P
T4	220340	3153810	150	5	350	415	20	Micromeria herpyllomorpha	1	1	3.5	4.5	P
T4	220340	3153810	150	5	350	415	20	Micromeria herpyllomorpha	1	2	14	23	P
T4	220340	3153810	150	5	350	415	20	Cosentinia vellea ssp. bivalens	1	1	1	3.5	P
T4	220340	3153810	150	5	350	415	20	Cosentinia vellea ssp. bivalens	1	2	3	5.5	P
T4	220340	3153810	150	5	350	415	20	Cosentinia vellea ssp. bivalens	1	3	1	3	P
T4	220340	3153810	150	5	350	415	20	Cosentinia vellea ssp. bivalens	1	4	0.5	3.5	P
T4	220340	3153810	150	5	350	415	20	Cosentinia vellea ssp. bivalens	1	5	3.5	6	P
T4	220340	3153810	150	5	350	415	20	Cosentinia vellea ssp. bivalens	1	6	2	3.5	P
T4	220340	3153810	150	5	350	415	20	Cosentinia vellea ssp. bivalens	1	7	7	7.5	P
T4	220340	3153810	150	5	350	415	20	Cheirolophus junonianus	1	1	25	27	P
T4	220340	3153810	150	5	350	415	20	Tolpis lacinata	1	1	1.5	2.5	P
T4	220340	3153810	150	5	350	415	20	Echium brevirame	1	1	2	2	P
T4	220340	3153810	150	5	350	415	20	Echium brevirame	1	2	1.5	1.5	P
T4	220340	3153810	150	5	350	415	20	Echium brevirame	1	3	0.5	1.5	P
T4	220340	3153810	150	5	350	415	20	Echium brevirame	1	4	1	2.5	P
T4	220340	3153810	150	5	350	415	20	Echium brevirame	1	5	1.5	2.5	P
T4	220340	3153810	150	5	350	415	20	Hyparrhenia hirta	2	1	3.5	0.5	P
T4	220340	3153810	150	5	350	415	20	Hyparrhenia hirta	2	2	4	3.5	P
T4	220340	3153810	150	5	350	415	20	Aeonium davidbramwellii	2	1	7	14	P
T5	220357	3153800	110	10	360	430	6	Kleinia neriifolia	2	1	60	100	P
T5	220357	3153800	110	10	360	430	6	Cheirolophus junonianus	10	1	45	90	P
T5	220357	3153800	110	10	360	430	6	Micromeria herpyllomorpha	3	1	5	10	P
T5	220357	3153800	110	10	360	430	6	Micromeria herpyllomorpha	3	2	15	17	P
T5	220357	3153800	110	10	360	430	6	Micromeria herpyllomorpha	3	3	6.5	9.5	P
T5	220357	3153800	110	10	360	430	6	Micromeria herpyllomorpha	3	4	7	12	P
T5	220357	3153800	110	10	360	430	6	Micromeria herpyllomorpha	3	5	1.5	5	P
T5	220357	3153800	110	10	360	430	6	Micromeria herpyllomorpha	3	6	2.5	8.5	P
T5	220357	3153800	110	10	360	430	6	Micromeria herpyllomorpha	3	7	4.5	9	P
T5	220357	3153800	110	10	360	430	6	Micromeria herpyllomorpha	3	8	8	14	P
T5	220357	3153800	110	10	360	430	6	Micromeria herpyllomorpha	3	9	2.5	8	P
T5	220357	3153800	110	10	360	430	6	Micromeria herpyllomorpha	3	10	8.5	11	P
T5	220357	3153800	110	10	360	430	6	Micromeria herpyllomorpha	3	11	NA	NA	P
T5	220357	3153800	110	10	360	430	6	Micromeria herpyllomorpha	3	12	NA	NA	P
T5	220357	3153800	110	10	360	430	6	Micromeria herpyllomorpha	3	13	NA	NA	P
T5	220357	3153800	110	10	360	430	6	Micromeria herpyllomorpha	3	14	NA	NA	P
T5	220357	3153800	110	10	360	430	6	Micromeria herpyllomorpha	3	15	NA	NA	P
T5	220357	3153800	110	10	360	430	6	Phagnalon purpurascens	1	1	30	30	P
T5	220357	3153800	110	10	360	430	6	Phagnalon purpurascens	1	2	19	11.5	P
T5	220357	3153800	110	10	360	430	6	Phagnalon purpurascens	1	3	12.5	8.5	P
T5	220357	3153800	110	10	360	430	6	Phagnalon purpurascens	1	4	20	0.6	P
T5	220357	3153800	110	10	360	430	6	Phagnalon purpurascens	1	5	8	0.5	P
T5	220357	3153800	110	10	360	430	6	Hyparrhenia hirta	3	1	40	15	P
T5	220357	3153800	110	10	360	430	6	Hyparrhenia hirta	3	2	35	9	P
T5	220357	3153800	110	10	360	430	6	Hyparrhenia hirta	3	3	20	5	P
T5	220357	3153800	110	10	360	430	6	Hyparrhenia hirta	3	4	35	10	P
T5	220357	3153800	110	10	360	430	6	Hyparrhenia hirta	3	5	15	8.5	P
T5	220357	3153800	110	10	360	430	6	Hyparrhenia hirta	3	6	15	5	P
T5	220357	3153800	110	10	360	430	6	Hyparrhenia hirta	3	7	55	15	P
T5	220357	3153800	110	10	360	430	6	Hyparrhenia hirta	3	8	9.5	15	P
T5	220357	3153800	110	10	360	430	6	Hyparrhenia hirta	3	9	50	14	P
T5	220357	3153800	110	10	360	430	6	Hyparrhenia hirta	3	10	12	13.5	P
T5	220357	3153800	110	10	360	430	6	Hyparrhenia hirta	3	11	NA	NA	P
T5	220357	3153800	110	10	360	430	6	Hyparrhenia hirta	3	12	NA	NA	P
T5	220357	3153800	110	10	360	430	6	Hyparrhenia hirta	3	13	NA	NA	P
T5	220357	3153800	110	10	360	430	6	Cosentinia vellea ssp. bivalens	1	1	3	25	P
T5	220357	3153800	110	10	360	430	6	Cosentinia vellea ssp. bivalens	1	2	1.5	4	P
T6	220335	3153786	205	75	425	450	20	Cosentinia vellea ssp. bivalens	1	1	3.5	4	P
T6	220335	3153786	205	75	425	450	20	Hyparrhenia hirta	2	1	13	11.5	P
T6	220335	3153786	205	75	425	450	20	Hyparrhenia hirta	2	2	30	10	P
T6	220335	3153786	205	75	425	450	20	Hyparrhenia hirta	2	3	9	5	P
T6	220335	3153786	205	75	425	450	20	Phagnalon purpurascens	1	1	4.5	2.5	P
T6	220335	3153786	205	75	425	450	20	Aira caryophyllea	2	1	6	6.5	P
T6	220335	3153786	205	75	425	450	20	Aira caryophyllea	2	2	10	6.5	P
T6	220335	3153786	205	75	425	450	20	Aira caryophyllea	2	3	7.5	14	P
T6	220335	3153786	205	75	425	450	20	Aira caryophyllea	2	4	11.5	14	P
T6	220335	3153786	205	75	425	450	20	Aira caryophyllea	2	5	10	6.5	P
T6	220335	3153786	205	75	425	450	20	Aira caryophyllea	2	6	28	18	P
T6	220335	3153786	205	75	425	450	20	Aira caryophyllea	2	7	29	22	P
T6	220335	3153786	205	75	425	450	20	Kleinia neriifolia	1	1	40	20	P
T6	220335	3153786	205	75	425	450	20	Micromeria herpyllomorpha	1	1	8	22	P
T6	220335	3153786	205	75	425	450	20	Hemionitis gluckuk	1	1	1.5	1.5	P
T7	220311	315804	240	35	540	500	10	Echium brevirame	30	1	50	120	P
T7	220311	315804	240	35	540	500	10	Echium brevirame	30	2	65	133	P
T7	220311	315804	240	35	540	500	10	Echium brevirame	30	3	40	125	P
T7	220311	315804	240	35	540	500	10	Cheirolophus junonianus	3	1	45	60	P
T7	220311	315804	240	35	540	500	10	Kleinia neriifolia	2	1	60	25	P
T8	220285	3153825	350	5	300	350	25	Rubia fruticosa	4	1	10	7	P
T8	220285	3153825	350	5	300	350	25	Rubia fruticosa	4	2	16	14	P
T8	220285	3153825	350	5	300	350	25	Rubia fruticosa	4	3	22	40	P
T8	220285	3153825	350	5	300	350	25	Rubia fruticosa	4	4	28	30	P
T8	220285	3153825	350	5	300	350	25	Rubia fruticosa	4	5	90	135	P
T8	220285	3153825	350	5	300	350	25	Rubia fruticosa	4	6	1	1.5	P
T8	220285	3153825	350	5	300	350	25	Rumex lunaria	5	1	75	78	P
T8	220285	3153825	350	5	300	350	25	Rumex lunaria	5	2	58	70	P
T8	220285	3153825	350	5	300	350	25	Rumex lunaria	5	3	25	30	P
T8	220285	3153825	350	5	300	350	25	Rumex lunaria	5	4	15	25	P
T8	220285	3153825	350	5	300	350	25	Rumex lunaria	5	5	15	23	P
T8	220285	3153825	350	5	300	350	25	Micromeria herpyllomorpha	1	1	4.5	8	P
T8	220285	3153825	350	5	300	350	25	Argyranthemum haouarytheum	20	1	40	60	P
T8	220285	3153825	350	5	300	350	25	Argyranthemum haouarytheum	20	2	40	30	P
T8	220285	3153825	350	5	300	350	25	Argyranthemum haouarytheum	20	3	40	35	P
T8	220285	3153825	350	5	300	350	25	Argyranthemum haouarytheum	20	4	15	20	P
T8	220285	3153825	350	5	300	350	25	Argyranthemum haouarytheum	20	5	2.5	4.5	P
T8	220285	3153825	350	5	300	350	25	Argyranthemum haouarytheum	20	6	0.5	2	P
T8	220285	3153825	350	5	300	350	25	Argyranthemum haouarytheum	20	7	0.5	2	P
T8	220285	3153825	350	5	300	350	25	Argyranthemum haouarytheum	20	8	0.5	1.5	P
T8	220285	3153825	350	5	300	350	25	Argyranthemum haouarytheum	20	9	7	8.5	P
T8	220285	3153825	350	5	300	350	25	Argyranthemum haouarytheum	20	10	1	3.5	P
T8	220285	3153825	350	5	300	350	25	Argyranthemum haouarytheum	20	11	NA	NA	P
T8	220285	3153825	350	5	300	350	25	Argyranthemum haouarytheum	20	12	NA	NA	P
T8	220285	3153825	350	5	300	350	25	Argyranthemum haouarytheum	20	13	NA	NA	P
T8	220285	3153825	350	5	300	350	25	Argyranthemum haouarytheum	20	14	NA	NA	P
T8	220285	3153825	350	5	300	350	25	Argyranthemum haouarytheum	20	15	NA	NA	P
T8	220285	3153825	350	5	300	350	25	Argyranthemum haouarytheum	20	16	NA	NA	P
T8	220285	3153825	350	5	300	350	25	Argyranthemum haouarytheum	20	17	NA	NA	P
T8	220285	3153825	350	5	300	350	25	Argyranthemum haouarytheum	20	18	NA	NA	P
T8	220285	3153825	350	5	300	350	25	Argyranthemum haouarytheum	20	19	NA	NA	P
T8	220285	3153825	350	5	300	350	25	Argyranthemum haouarytheum	20	20	NA	NA	P
T8	220285	3153825	350	5	300	350	25	Argyranthemum haouarytheum	20	21	NA	NA	P
T8	220285	3153825	350	5	300	350	25	Argyranthemum haouarytheum	20	22	NA	NA	P
T8	220285	3153825	350	5	300	350	25	Phagnalon purpurascens	1	1	10.5	9	P
T8	220285	3153825	350	5	300	350	25	Paronychia canariensis	2	1	1	3	P
T8	220285	3153825	350	5	300	350	25	Paronychia canariensis	2	2	4.5	17	P
T8	220285	3153825	350	5	300	350	25	Paronychia canariensis	2	3	9	20	P
T8	220285	3153825	350	5	300	350	25	Paronychia canariensis	2	4	4	8	P
T8	220285	3153825	350	5	300	350	25	Paronychia canariensis	2	5	6.5	8	P
T8	220285	3153825	350	5	300	350	25	Paronychia canariensis	2	6	7	9	P
T8	220285	3153825	350	5	300	350	25	Lobularia canariensis	2	1	8	12	P
T8	220285	3153825	350	5	300	350	25	Lobularia canariensis	2	2	1	5.5	P
T8	220285	3153825	350	5	300	350	25	Lobularia canariensis	2	3	1	5	P
T8	220285	3153825	350	5	300	350	25	Lobularia canariensis	2	4	2	4	P
T8	220285	3153825	350	5	300	350	25	Lobularia canariensis	2	5	1	4.5	P
T8	220285	3153825	350	5	300	350	25	Lobularia canariensis	2	6	7	15	P
T8	220285	3153825	350	5	300	350	25	Lobularia canariensis	2	7	1.5	4.5	P
T8	220285	3153825	350	5	300	350	25	Lobularia canariensis	2	8	2	5	P
T8	220285	3153825	350	5	300	350	25	Lobularia canariensis	2	9	15	50	P
T8	220285	3153825	350	5	300	350	25	Lobularia canariensis	2	10	2	5	P
T8	220285	3153825	350	5	300	350	25	Lobularia canariensis	2	11	NA	NA	P
T8	220285	3153825	350	5	300	350	25	Lobularia canariensis	2	12	NA	NA	P
T8	220285	3153825	350	5	300	350	25	Lobularia canariensis	2	13	NA	NA	P
T8	220285	3153825	350	5	300	350	25	Lobularia canariensis	2	14	NA	NA	P
T8	220285	3153825	350	5	300	350	25	Lobularia canariensis	2	15	NA	NA	P
T8	220285	3153825	350	5	300	350	25	Lobularia canariensis	2	16	NA	NA	P
T8	220285	3153825	350	5	300	350	25	Lobularia canariensis	2	17	NA	NA	P
T8	220285	3153825	350	5	300	350	25	Lobularia canariensis	2	18	NA	NA	P
T8	220285	3153825	350	5	300	350	25	Lobularia canariensis	2	19	NA	NA	P
T8	220285	3153825	350	5	300	350	25	Lobularia canariensis	2	20	NA	NA	P
T8	220285	3153825	350	5	300	350	25	Lobularia canariensis	2	21	NA	NA	P
T8	220285	3153825	350	5	300	350	25	Lobularia canariensis	2	22	NA	NA	P
T8	220285	3153825	350	5	300	350	25	Lobularia canariensis	2	23	NA	NA	P
T8	220285	3153825	350	5	300	350	25	Lobularia canariensis	2	24	NA	NA	P
T8	220285	3153825	350	5	300	350	25	Lobularia canariensis	2	25	NA	NA	P
T8	220285	3153825	350	5	300	350	25	Lobularia canariensis	2	26	NA	NA	P
T8	220285	3153825	350	5	300	350	25	Lobularia canariensis	2	27	NA	NA	P
T8	220285	3153825	350	5	300	350	25	Umbilicus gaditanus	1	1	1	1	P
T8	220285	3153825	350	5	300	350	25	Umbilicus gaditanus	1	2	0.5	2	P
T8	220285	3153825	350	5	300	350	25	Umbilicus gaditanus	1	3	0.5	0.5	P
T8	220285	3153825	350	5	300	350	25	Umbilicus gaditanus	1	4	0.5	0.5	P
T8	220285	3153825	350	5	300	350	25	Umbilicus gaditanus	1	5	4	5.5	P
T8	220285	3153825	350	5	300	350	25	Umbilicus gaditanus	1	6	4	5.5	P
T8	220285	3153825	350	5	300	350	25	Umbilicus gaditanus	1	7	1.5	1.5	P
T8	220285	3153825	350	5	300	350	25	Umbilicus gaditanus	1	8	1	1	P
T8	220285	3153825	350	5	300	350	25	Umbilicus gaditanus	1	9	2	3	P
T8	220285	3153825	350	5	300	350	25	Umbilicus gaditanus	1	10	1.5	1.5	P
T8	220285	3153825	350	5	300	350	25	Umbilicus gaditanus	1	11	NA	NA	P
T8	220285	3153825	350	5	300	350	25	Umbilicus gaditanus	1	12	NA	NA	P
T8	220285	3153825	350	5	300	350	25	Umbilicus gaditanus	1	13	NA	NA	P
T8	220285	3153825	350	5	300	350	25	Umbilicus gaditanus	1	14	NA	NA	P
T8	220285	3153825	350	5	300	350	25	Umbilicus gaditanus	1	15	NA	NA	P
T8	220285	3153825	350	5	300	350	25	Erodium botrys	1	1	2	4	P
T8	220285	3153825	350	5	300	350	25	Erodium botrys	1	2	1.5	4.5	P
T8	220285	3153825	350	5	300	350	25	Erodium botrys	1	3	1	2.5	P
T8	220285	3153825	350	5	300	350	25	Erodium botrys	1	4	4	8	P
T8	220285	3153825	350	5	300	350	25	Erodium botrys	1	5	1.5	3.5	P
T8	220285	3153825	350	5	300	350	25	Erodium botrys	1	6	2	5.5	P
T8	220285	3153825	350	5	300	350	25	Erodium botrys	1	7	2.5	2.5	P
T8	220285	3153825	350	5	300	350	25	Erodium botrys	1	8	1	2	P
T8	220285	3153825	350	5	300	350	25	Erodium botrys	1	9	1.5	5	P
T8	220285	3153825	350	5	300	350	25	Erodium botrys	1	10	2	4	P
T8	220285	3153825	350	5	300	350	25	Erodium botrys	1	11	NA	NA	P
T8	220285	3153825	350	5	300	350	25	Erodium botrys	1	12	NA	NA	P
T8	220285	3153825	350	5	300	350	25	Erodium botrys	1	13	NA	NA	P
T8	220285	3153825	350	5	300	350	25	Erodium botrys	1	14	NA	NA	P
T8	220285	3153825	350	5	300	350	25	Erodium botrys	1	15	NA	NA	P
T8	220285	3153825	350	5	300	350	25	Erodium botrys	1	16	NA	NA	P
T8	220285	3153825	350	5	300	350	25	Erodium botrys	1	17	NA	NA	P
T8	220285	3153825	350	5	300	350	25	Erodium botrys	1	18	NA	NA	P
T8	220285	3153825	350	5	300	350	25	Erodium botrys	1	19	NA	NA	P
T8	220285	3153825	350	5	300	350	25	Erodium botrys	1	20	NA	NA	P
T8	220285	3153825	350	5	300	350	25	Erodium botrys	1	21	NA	NA	P
T8	220285	3153825	350	5	300	350	25	Erodium botrys	1	22	NA	NA	P
T8	220285	3153825	350	5	300	350	25	Erodium botrys	1	23	NA	NA	P
T8	220285	3153825	350	5	300	350	25	Erodium botrys	1	24	NA	NA	P
T8	220285	3153825	350	5	300	350	25	Tolpis lacinata	1	1	2.5	4.5	P
T8	220285	3153825	350	5	300	350	25	Tolpis lacinata	1	2	4.5	6	P
T8	220285	3153825	350	5	300	350	25	Davallia canariensis	1	1	2	1.5	P
T8	220285	3153825	350	5	300	350	25	Polycarpea aristata	1	1	2.5	6	P
T8	220285	3153825	350	5	300	350	25	Polycarpea aristata	1	2	4	9	P
T8	220285	3153825	350	5	300	350	25	Polycarpea aristata	1	3	2	4.5	P
T8	220285	3153825	350	5	300	350	25	Polycarpea aristata	1	4	2	5.5	P
T8	220285	3153825	350	5	300	350	25	Polycarpea aristata	1	5	2	4.5	P
T8	220285	3153825	350	5	300	350	25	Polycarpea aristata	1	6	2.5	3	P
T8	220285	3153825	350	5	300	350	25	Polycarpea aristata	1	7	1.5	12	P
T8	220285	3153825	350	5	300	350	25	Polycarpea aristata	1	8	1	2	P
T8	220285	3153825	350	5	300	350	25	Monanthes muralis	1	1	1	1	P
T8	220285	3153825	350	5	300	350	25	Monanthes muralis	1	2	1	2	P
T8	220285	3153825	350	5	300	350	25	Monanthes muralis	1	3	1	2	P
T8	220285	3153825	350	5	300	350	25	Monanthes muralis	1	4	1	1	P
T8	220285	3153825	350	5	300	350	25	Solanum villosum	1	1	3	2.5	P
T8	220285	3153825	350	5	300	350	25	Parietaria debilis	1	1	3.5	1.5	P
T8	220285	3153825	350	5	300	350	25	Parietaria debilis	1	2	2	2	P
T9	220289	3153819	340	8	310	445	45	Echium brevirame	2	1	27	41	P
T9	220289	3153819	340	8	310	445	45	Echium brevirame	2	2	4	7.5	P
T9	220289	3153819	340	8	310	445	45	Aeonium davidbramwellii	3	1	22	21	P
T9	220289	3153819	340	8	310	445	45	Aeonium davidbramwellii	3	2	2.5	1.5	P
T9	220289	3153819	340	8	310	445	45	Umbilicus gaditanus	1	1	0.5	0.5	P
T9	220289	3153819	340	8	310	445	45	Lobularia canariensis	2	1	11	27	P
T9	220289	3153819	340	8	310	445	45	Lobularia canariensis	2	2	5.5	18	P
T9	220289	3153819	340	8	310	445	45	Rubia fruticosa	5	1	30	35	P
T9	220289	3153819	340	8	310	445	45	Rubia fruticosa	5	2	45	50	P
T9	220289	3153819	340	8	310	445	45	Rubia fruticosa	5	3	75	85	P
T9	220289	3153819	340	8	310	445	45	Hyparrhenia hirta	2	1	30	17	P
T9	220289	3153819	340	8	310	445	45	Hyparrhenia hirta	2	2	26	20	P
T9	220289	3153819	340	8	310	445	45	Hyparrhenia hirta	2	3	40	41	P
T9	220289	3153819	340	8	310	445	45	Hyparrhenia hirta	2	4	14.5	20	P
T9	220289	3153819	340	8	310	445	45	Micromeria herpyllomorpha	1	1	12	9	P
T9	220289	3153819	340	8	310	445	45	Cosentinia vellea ssp. bivalens	1	1	5	5.5	P
T9	220289	3153819	340	8	310	445	45	Cosentinia vellea ssp. bivalens	1	2	1	1.5	P
T9	220289	3153819	340	8	310	445	45	Paronychia canariensis	1	1	NA	NA	P
T9	220289	3153819	340	8	310	445	45	Bystropogon origanifolius ssp. palmensis	1	1	35	18	P
T10	220301	3153823	270	20	340	301	15	Opuntia ficus-indica	3	1	55	15	P
T10	220301	3153823	270	20	340	301	15	Echium brevirame	2	1	45	75	P
T10	220301	3153823	270	20	340	301	15	Echium brevirame	2	2	45	60	P
T10	220301	3153823	270	20	340	301	15	Echium brevirame	2	3	30	25	P
T10	220301	3153823	270	20	340	301	15	Echium brevirame	2	4	30	40	P
T10	220301	3153823	270	20	340	301	15	Echium brevirame	2	5	21	36	P
T10	220301	3153823	270	20	340	301	15	Micromeria herpyllomorpha	2	1	5	9.5	P
T10	220301	3153823	270	20	340	301	15	Micromeria herpyllomorpha	2	2	10	20	P
T10	220301	3153823	270	20	340	301	15	Micromeria herpyllomorpha	2	3	9	17	P
T10	220301	3153823	270	20	340	301	15	Micromeria herpyllomorpha	2	4	15	40	P
T10	220301	3153823	270	20	340	301	15	Rubia fruticosa	1	1	48	50	P
T10	220301	3153823	270	20	340	301	15	Rubia fruticosa	1	2	14	8	P
[truncated: 591 more rows]
